# Supplementary material for: Comparison of kinematic parameters of children gait obtained by inverse and direct models
Source: PLoS One. 2022 Jun 24;17(6):e0270423. doi: 10.1371/journal.pone.0270423 (PMC9231751; doi:10.1371/journal.pone.0270423)
Supplement: S1 Dataset — (XLSX) [file pone.0270423.s001.xlsx]

## Sheet: ROMs of joints
Trial No.	HIP flexion/extension				HIP adduction/abduction				HIP internal rotation/external rotation				KNEE flextion/extension				ANKLE dorsiflexion/plantarflexion
	PiG		GMSK		PiG		GMSK		PiG		GMSK		PiG		GMSK		PiG		GMSK
	Right	Left	Right	Left	Right	Left	Right	Left	Right	Left	Right	Left	Right	Left	Right	Left	Right	Left	Right	Left
1	42.2888	42.9218	43.2991	55.9631	11.5134	14.4535	19.0205	14.9465	40.8025	44.7106	19.5865	35.5882	37.8257	51.6578	49.975	45.7049	29.4059	37.5954	30.216	38.556
2	42.505	44.8808	38.4752	57.4316	10.1929	12.1364	16.1417	12.237	36.8992	33.1553	18.9349	37.374	38.1791	49.6408	49.4888	44.9123	31.1909	30.7677	32.7531	30.7373
3	47.1708	40.5824	42.1725	51.9659	11.6249	11.607	10.3984	15.9505	66.5975	38.39	24.9088	31.287	36.5352	54.988	48.5924	49.8472	35.8459	30.0866	38.6737	31.8655
4	48.8484	43.1409	44.6265	54.6705	11.3683	13.9946	14.6794	18.6217	50.6542	36.9487	20.176	31.913	45.1011	51.5789	54.291	46.6891	30.277	34.6848	32.7559	35.2956
5	41.4777	43.9411	41.847	53.3103	11.9563	14.3727	18.8641	20.7104	34.3674	40.9841	20.309	29.3221	37.7089	53.0565	49.614	45.9538	17.9853	29.2765	16.1746	30.0465
6	41.1733	42.5565	40.1292	55.2731	11.1355	10.53	12.4002	15.31	43.7106	34.5834	16.9021	25.3273	42.8445	49.6914	51.8202	46.5567	22.9438	32.7701	23.3567	32.974
7	44.6318	43.5428	44.4825	54.5347	10.4082	13.5454	15.9032	16.5807	53.4565	39.7612	19.6742	32.482	38.7863	56.0545	49.9497	49.6025	32.0794	32.9402	33.1644	35.3585
8	45.8918	42.9646	42.1923	52.5213	10.2753	11.8757	15.8945	17.5635	42.1821	37.7228	22.2325	30.7583	37.9069	53.7206	50.7191	48.2935	27.793	38.6684	27.2252	42.7103
9	42.3919	42.2937	62.0641	51.5257	11.1081	10.7921	26.2079	19.0549	22.139	13.8594	18.1588	11.7293	55.9074	53.6786	80.8157	52.8187	25.6558	25.0665	15.7847	21.5823
10	43.1036	52.6622	66.9001	67.1005	15.0877	13.822	28.0956	24.0155	21.034	14.8957	20.3951	16.4431	57.3556	54.1811	84.2424	53.2695	30.0534	28.1315	18.753	23.423
11	43.1801	41.9414	66.134	53.7191	14.5663	13.4565	27.3076	21.9849	18.1827	15.1515	16.7447	11.8694	60.2065	53.5481	86.4618	49.7927	25.0037	30.4154	13.3649	27.5107
12	42.9634	45.8004	67.9533	57.892	8.62935	9.85007	24.1637	20.9016	20.1685	12.0141	18.5129	10.3359	55.7151	51.642	79.9106	48.693	28.422	29.4486	17.1434	22.6588
13	43.3653	41.1988	67.0037	53.0153	13.7604	11.1658	29.8637	22.2738	26.7537	18.3974	22.1073	10.3873	55.2659	51.2576	80.6282	48.6892	33.0538	26.8047	20.4485	22.4115
14	40.7652	43.3576	64.2339	58.7008	13.311	10.364	26.3583	19.0556	22.1354	14.653	20.7323	10.3725	60.3633	54.0273	86.6233	49.8222	27.6793	31.2528	17.3692	25.1957
15	41.0271	43.892	62.3252	55.6346	14.0819	9.88107	27.4548	20.2028	27.0151	13.6969	22.5767	9.51951	55.0359	52.0528	79.9842	49.6348	27.0921	26.7576	15.3414	24.1284
16	40.5775	44.3082	59.3583	59.8686	13.81	14.7023	24.9143	19.4561	22.5162	16.9038	14.0419	10.2102	51.0773	53.7827	76.929	50.9754	30.036	33.8512	19.053	28.152
17	42.6268	42.3187	62.9403	52.0631	13.2288	10.4504	26.0417	19.3734	23.4035	13.2661	16.6392	7.02142	54.4144	57.2948	78.167	56.9672	29.5885	27.5305	16.9669	24.0162
18	42.7098	41.7089	65.3481	53.1628	15.1262	13.0341	28.9877	25.1818	19.35	18.1684	22.2418	11.8155	55.7403	52.8148	77.4842	48.8422	27.4245	26.0285	17.4891	24.1931
19	44.9031	45.9232	66.9582	85.7424	12.6395	14.863	24.296	29.3661	29.9514	26.48	14.8635	11.6624	57.2503	56.8453	82.1771	68.879	28.2232	24.4405	14.8694	23.013
20	36.798	40.5163	61.813	49.1779	11.1175	11.9921	23.4914	20.7375	16.0411	15.6182	14.6391	14.7935	52.4777	52.0115	77.4316	48.5821	29.579	24.5544	17.4177	22.2659
21	41.5261	40.239	62.8313	54.0841	9.41477	7.27767	22.4521	22.7158	38.0099	14.3323	16.5833	11.0971	61.3349	53.6473	82.6621	50.1394	29.128	26.3188	17.6169	22.3992
22	38.8723	44.1259	63.0093	61.1751	15.0256	13.7146	28.471	22.9177	20.0681	18.9949	28.8879	12.9443	55.53	49.9205	81.6256	46.5718	25.8308	28.8366	18.9628	28.1519
23	38.5373	41.0242	57.3618	56.0105	10.0652	10.3113	24.3424	21.3929	22.2782	14.6374	14.9079	7.13965	52.7656	53.687	77.3725	51.7164	24.8396	26.1582	18.409	23.954
24	38.5932	38.9312	63.0123	52.4559	14.1706	12.6292	26.4891	19.4963	20.756	14.2559	19.1073	9.31658	53.4821	52.9986	81.3915	50.5417	30.7945	29.8873	17.7672	26.4689
25	47.342	43.9987	48.9625	53.1958	8.46872	11.4353	15.4956	17.5614	33.0002	14.2425	15.716	17.4182	56.2759	53.4876	66.6677	49.6299	34.8154	24.3577	32.5006	25.3642
26	43.1821	39.6115	44.2064	49.2993	9.57945	7.77145	18.8975	10.8829	31.9115	15.6954	16.6065	8.0506	49.9107	49.7666	61.8439	44.6691	23.7748	20.9785	19.6848	23.0414
27	42.8894	41.6591	49.5807	46.7605	8.60041	9.21864	13.87	14.2085	36.048	15.9709	15.6405	13.7344	54.4599	54.204	69.3272	49.7755	25.9813	16.9564	23.6225	19.1535
28	47.322	44.5721	48.2923	53.5103	7.31085	10.4529	20.2992	17.6112	29.1181	18.1541	12.667	15.1252	57.3561	57.7584	69.484	56.7517	29.1562	23.2182	24.8122	24.1436
29	41.9994	39.4688	45.6293	50.5107	8.92334	9.25898	16.776	12.0345	35.0422	18.9524	14.2399	9.91894	56.0749	53.0255	68.8185	50.5192	33.1638	22.2002	29.9323	25.2072
30	47.9334	47.727	51.2279	52.9606	10.6998	7.88288	21.5337	13.0551	37.7007	20.3046	21.8814	8.22945	51.405	54.6885	63.9898	51.0282	43.3391	19.2212	39.9921	21.9377
31	32.8181	45.3236	39.5951	49.3638	5.9541	8.91858	13.6974	11.6743	32.9113	20.6445	13.036	11.9699	51.4241	57.8888	69.5795	56.698	21.3427	26.1537	15.4186	29.3497
32	42.6352	41.3604	44.2718	42.9521	8.6209	6.82847	16.1352	14.0951	36.1365	24.408	16.8654	13.4058	57.2368	48.0633	70.7095	44.1877	32.4326	17.986	28.1885	19.4615
33	51.6692	45.8675	52.4819	52.8632	8.2803	8.32331	14.8238	13.0107	34.6248	22.4531	12.5475	15.7063	60.0786	55.5943	71.1171	54.813	35.2708	29.0878	32.4938	31.4577
34	45.234	42.2307	43.2882	50.3414	9.46154	11.1375	14.2651	12.8849	31.1843	15.5799	8.4926	23.6717	52.8957	55.413	64.0352	53.3827	34.93	31.1051	31.1111	30.8836
35	48.9707	44.1903	50.7391	51.3925	13.6452	11.9016	17.6176	20.1493	32.4834	23.2743	9.07201	21.1548	57.2168	53.0982	69.6965	51.1201	39.5926	28.3684	36.4979	29.6746
36	45.8621	43.6759	48.069	55.2455	11.2374	8.66577	14.8276	13.1973	36.5687	22.415	13.0407	12.5623	53.2085	60.7882	64.3866	56.9095	38.4505	31.9181	36.495	35.4188
37	46.765	50.1764	45.8733	57.2442	12.4835	11.2936	19.0197	20.2966	33.4086	21.9659	16.2556	16.7549	55.338	63.1239	62.8421	63.1505	36.5055	24.8422	34.2529	26.1716
38	44.0017	47.3465	48.5097	57.2491	8.53752	7.9481	15.6176	16.724	38.9551	12.9321	13.8348	14.2868	56.3321	51.9863	72.0991	49.0846	33.4317	28.3405	28.8813	29.9501
39	43.8707	42.7038	43.1969	47.4489	10.6073	6.88658	19.0905	11.2861	34.4593	15.7026	11.8266	10.3325	47.3266	53.2903	59.3242	50.8925	20.9977	23.2951	18.787	25.0214
40	42.1764	43.194	43.2979	47.4336	10.917	10.9999	16.2654	11.0269	36.8864	21.7313	10.7305	12.5926	50.6803	57.9088	64.5279	55.8131	21.7728	30.8421	28.8891	35.874
41	38.2681	46.6968	41.7914	52.18	7.72353	8.03571	12.6016	16.3866	36.2177	18.0489	12.4826	11.9951	54.0995	58.2286	68.424	55.1751	18.1456	16.5692	13.7951	18.7381
42	44.7481	40.4137	47.7049	47.0621	10.1074	10.5854	18.5562	13.2932	36.8325	16.2415	16.9394	13.373	53.6694	55.1029	68.7762	52.5219	34.1568	26.8255	30.3054	28.729
43	46.1112	44.3576	48.8544	52.8418	9.06692	6.32488	19.7318	16.195	37.2179	18.1006	13.2427	8.55728	57.3886	54.7314	71.8555	52.8527	34.758	22.6209	32.636	23.5469
44	43.5967	39.655	48.1415	48.064	9.23509	7.99581	15.5838	14.4179	32.3342	20.0563	18.3665	17.254	53.2406	55.7338	66.9408	54.9083	24.7145	24.2449	27.6713	25.5728
45	46.8353	40.9744	50.1763	46.5948	12.4361	7.7205	19.2106	16.2295	37.9597	19.1476	18.4983	7.65251	59.0209	48.4996	73.9931	45.6454	18.7978	16.921	14.8967	21.0471
46	45.5606	47.6311	45.9582	56.0728	9.41548	12.0246	17.4181	18.8337	38.0483	25.0172	13.1426	17.072	56.3888	60.2004	67.8458	58.5518	33.2846	26.1318	30.8203	28.5669
47	50.1758	44.8046	50.5745	50.4602	7.65994	10.885	14.7219	15.7431	36.069	21.1191	10.2113	17.3389	56.7938	57.2561	67.9137	54.5816	32.7644	32.5644	31.3864	33.8643
48	49.7732	49.2814	52.6309	56.3737	11.6422	12.175	16.7256	18.9339	39.5985	24.2153	13.8215	16.7072	58.7103	58.7067	72.9714	56.6586	34.9237	30.1933	32.2025	31.9224
49	44.8088	48.521	47.2722	55.3993	12.2303	11.9855	17.5853	15.4611	37.9958	24.377	20.9954	16.0532	56.5781	60.2242	66.3055	59.5404	39.4893	27.274	39.979	29.3908
50	45.3432	45.1905	46.48	54.0751	12.1704	9.31163	20.1051	17.9366	34.8736	25.0736	14.8373	16.051	53.4825	57.5854	65.173	57.485	36.6856	22.0782	36.0422	24.1929
51	54.6266	47.2637	83.2236	61.6456	17.879	11.2556	38.0686	30.1145	27.6116	39.3564	21.0749	18.9857	64.6568	55.9523	82.6995	61.681	31.1649	19.2952	36.475	28.597
52	48.1677	39.9835	79.8884	50.4615	8.69743	10.3858	33.8671	29.9161	20.8424	31.8691	22.0553	21.332	67.0617	47.7886	89.1358	55.7027	27.9631	24.2068	22.5373	34.745
53	50.7739	42.4093	68.2457	59.1142	14.7036	11.4073	28.1999	25.7301	23.9716	29.1209	15.8445	19.2079	62.9307	47.4349	74.0903	55.5286	18.5671	29.2244	17.8729	42.4699
54	44.0409	40.7968	70.8614	51.9401	13.3115	15.8942	34.0352	32.941	24.2406	13.945	16.4212	38.5619	60.5165	42.5131	75.272	51.0568	18.8243	19.0787	17.9862	29.7104
55	48.9543	42.8613	75.2037	48.8089	14.7567	14.1093	34.0224	31.963	19.6418	25.6132	19.8995	23.1774	53.7336	55.7568	67.1372	60.5713	25.7324	25.0961	22.8398	34.1449
56	49.9506	43.579	67.9644	53.7524	13.1273	11.8921	28.8883	25.7495	23.4969	36.5731	18.8376	23.7193	59.2966	50.5059	72.452	56.5363	29.7321	27.0854	34.0237	38.6851
57	44.7727	41.2577	71.1752	50.6641	11.5714	11.3327	32.9616	32.8444	21.6653	20.7691	19.5949	31.6762	55.5716	42.8968	69.6731	56.0137	26.2299	26.857	30.3379	38.2081
58	44.5257	39.2746	72.8222	46.2751	11.0146	10.6046	29.2139	26.0215	26.6398	24.5561	17.9293	21.0757	59.0151	47.5871	76.1647	55.0971	24.9118	23.7603	22.4578	32.648
59	43.2702	47.8617	69.5042	69.3965	12.922	11.304	37.5606	35.8763	18.6277	31.4552	16.6015	21.4283	63.6764	57.4162	80.461	69.0532	26.0542	23.818	26.1889	33.9224
60	60.6251	45.6123	88.329	52.3874	8.04969	18.8921	34.1701	36.2919	24.4043	28.2265	19.3133	31.6528	70.1187	53.4873	85.9676	61.9253	26.026	25.5769	25.785	34.3379
61	44.8771	43.0528	71.5094	49.5689	18.6866	16.4995	39.2702	28.0332	25.4235	24.0041	25.8027	39.4707	59.9632	33.4947	77.0724	43.5798	37.997	24.4055	39.8985	39.6103
62	50.8871	45.9207	67.8456	51.9392	12.6545	20.6307	26.2776	24.562	20.519	23.94	16.5363	33.0888	66.8589	56.8847	82.4285	60.8522	26.0381	20.4202	29.7396	31.6874
63	39.257	40.1364	60.8283	47.739	13.7159	10.0801	22.8409	31.2756	20.6957	26.3133	7.942	21.2317	58.4471	38.3845	77.9844	51.2585	16.7655	26.6123	15.7496	39.5296
64	44.1276	44.9464	73.507	42.663	14.052	9.4895	33.1196	26.9197	19.3442	17.6268	24.4671	35.2046	65.0491	48.7198	84.9347	55.5739	21.4303	22.3511	22.0263	29.8213
65	43.6573	42.6582	62.7564	54.3165	10.3823	12.7795	29.4334	28.6357	19.5065	37.9543	19.3072	23.7163	55.6223	52.651	68.2427	62.2619	27.8347	24.6544	29.3261	36.2083
66	40.2174	36.6814	67.3474	46.2123	9.62216	9.07131	33.1395	29.1236	18.6639	25.2401	23.4715	24.1412	56.1409	39.8684	72.1972	59.0001	24.775	25.2962	22.9335	34.841
67	45.0518	41.5483	67.8621	51.7164	9.04452	10.8817	29.943	28.7527	20.9986	30.8006	15.4273	22.7598	65.5802	44.6492	89.8425	59.8565	17.935	22.9843	17.23	33.6855
68	42.8961	40.86	67.6229	56.2376	9.741	10.8139	29.8664	29.8352	20.6451	26.2067	16.7238	28.1783	60.0437	45.5317	77.7508	54.5953	26.0729	23.8083	24.7393	35.7248
69	52.6055	49.7041	52.2348	58.0385	13.7546	16.2618	27.2385	22.3651	25.7162	26.542	10.9256	17.8468	55.3179	55.8643	66.3822	60.3578	25.0164	38.4983	23.3209	32.7558
70	45.3476	48.0386	42.7945	61.0746	13.4542	14.3949	26.9427	23.5708	34.4587	26.0965	9.83441	19.0666	54.7067	58.9931	66.0043	64.919	24.0838	38.1801	22.8805	31.9708
71	51.5229	57.559	51.9339	71.1878	12.0521	16.4713	32.7803	28.142	30.4365	12.7255	11.964	11.9194	60.8947	55.3863	71.5735	61.218	24.3228	39.3901	22.5916	33.228
72	50.2606	62.4327	47.8273	80.6281	18.6145	23.9888	33.0461	28.4714	30.4389	33.5088	22.8383	25.5716	64.5274	64.1814	74.2197	69.43	32.089	37.5322	33.2785	33.7733
73	49.2927	60.3829	55.8289	69.4104	19.3304	24.7209	23.5705	25.4412	33.0052	18.8035	12.597	19.582	50.9769	68.6077	63.3358	70.3094	29.5046	31.2208	28.0509	27.7567
74	55.3784	50.3718	55.4561	60.9956	15.8094	17.2049	24.4588	23.949	27.5994	25.3181	13.1817	22.3546	56.9316	58.2803	70.7524	64.2802	21.0702	31.4049	19.7832	23.8612
75	55.3757	62.4617	54.1962	72.2198	15.9305	26.1465	28.0616	33.5775	18.3366	28.0604	17.6915	18.0466	59.2717	72.4579	68.9456	76.9182	30.4615	41.363	35.3713	34.5542
76	48.0281	58.4133	45.0139	73.1345	16.8702	21.1483	30.0595	23.1649	34.3063	31.0706	16.976	20.3675	68.1413	63.4607	76.4817	67.4094	25.2609	33.3902	25.4609	30.32
77	47.7566	52.5366	45.0967	64.1155	14.5173	11.7655	25.4922	23.8931	25.1947	23.9689	10.9733	11.9769	52.9672	64.7373	61.2998	69.9566	33.0064	34.1059	35.0238	31.2338
78	42.0528	44.6771	39.3128	58.6257	10.9687	14.2002	28.536	24.2952	32.0468	26.2222	32.3977	16.5054	48.8155	54.7176	58.8828	60.9742	19.2079	27.4902	16.4067	20.5087
79	55.2056	51.8215	54.637	65.2892	16.1817	14.6767	26.9605	18.3516	31.8094	24.5958	14.0843	15.4165	55.5269	64.0181	63.4929	67.3681	27.0649	35.3264	27.374	33.0678
80	56.1272	58.5412	63.2757	69.741	17.3251	22.4807	23.4529	28.5203	17.3112	30.6014	15.4608	23.082	60.3504	72.0094	73.5851	77.8154	21.3927	31.5348	18.7611	29.2299
81	49.326	52.9846	44.784	68.3862	11.4593	18.2789	26.8161	24.5852	36.8713	25.6462	8.40485	21.9378	55.1667	67.0529	63.5492	71.8976	21.8345	34.8734	21.1418	33.9529
82	58.5637	56.8311	57.1947	71.7444	18.2539	18.9171	32.8632	25.1852	27.2925	28.699	14.8929	32.0073	65.849	66.0034	73.2204	74.3691	38.5728	44.6489	42.7932	40.8013
83	56.9289	60.2983	57.6418	73.852	18.3492	24.4244	28.0346	30.0778	36.0071	23.0433	11.6583	18.9937	53.4678	77.1193	71.6543	83.8314	29.4192	27.6202	26.283	22.1648
84	59.8896	54.754	58.1953	65.6849	18.0565	20.3287	27.4884	24.842	34.8074	33.5547	9.73135	25.3653	67.1869	61.8382	76.7766	68.0992	30.7927	43.1626	30.6542	40.0903
85	52.3696	46.8194	46.073	64.8402	20.9986	16.7651	19.2294	20.6699	50.8175	21.7842	23.0431	33.4935	51.7956	54.5963	59.6074	52.1616	27.5943	33.6184	30.1014	32.1062
86	51.596	43.0619	45.1625	57.564	20.2286	19.945	16.1546	20.9076	50.897	21.3854	24.4906	35.5342	47.6556	57.9032	57.4965	54.7549	31.3998	41.0639	28.2665	38.2234
87	50.2117	48.9212	42.6503	62.5177	19.6323	21.0822	17.2438	27.4185	51.8701	30.9822	25.7342	34.5065	50.9452	56.778	60.2586	55.8257	32.6664	37.0851	30.2047	34.3777
88	47.4104	49.9225	41.4391	65.6516	19.7971	17.8984	17.0477	20.4179	50.1371	29.813	27.0313	27.8508	45.794	57.8531	57.0203	55.736	21.7805	39.9908	26.8558	36.5174
89	46.6121	49.9288	44.7818	62.5315	24.2189	18.9186	20.1911	20.2701	46.7753	30.3392	26.2492	41.1089	58.2275	54.3329	66.2726	50.0653	24.4423	32.2192	30.494	30.9741
90	47.4115	45.6989	45.0641	60.3274	22.9888	20.8185	22.0165	27.9534	62.1531	32.9768	28.2576	38.1138	52.444	50.9281	62.9691	49.3712	38.7538	46.621	36.9571	44.5412
91	49.5124	40.9467	44.3049	57.1033	17.6974	19.044	13.6719	19.4485	46.3772	25.5713	21.7962	33.3325	49.5385	53.9812	58.0967	51.1698	24.633	37.5316	27.3755	35.4402
92	47.351	46.2174	41.9591	59.64	20.4982	20.1727	16.3202	23.4855	45.7528	26.1569	22.8644	35.9075	51.0649	58.0836	60.4062	55.1456	32.9509	36.8622	31.1206	36.3046
93	49.609	48.4358	41.2024	60.5278	20.4674	18.3895	16.1946	20.5933	51.3541	29.6807	28.9951	42.3965	47.7378	58.6532	58.3361	56.9993	27.7482	38.1033	24.3443	36.1673
94	45.0559	45.8942	40.4467	60.1621	19.9221	16.1129	17.2964	20.5074	42.5042	33.3171	22.5746	38.0258	52.6118	53.2124	60.4183	51.5204	30.5246	37.8008	27.1251	33.764
95	53.8493	49.9229	48.5325	64.143	18.2642	21.7958	15.7481	27.6356	49.6713	31.6852	19.5413	34.5279	49.5125	68.2887	60.419	64.6203	26.2558	27.9343	24.4882	33.7174
96	43.0549	40.2631	34.5493	52.5634	17.4979	19.1791	13.5425	21.7139	63.6725	32.8071	24.2	40.2309	51.3401	52.6616	63.2487	49.7492	33.9136	44.4106	29.359	41.5062
97	46.275	46.7117	38.6414	56.3979	11.0191	12.4095	13.5873	16.2206	44.3911	28.2268	21.3684	12.4393	44.1718	58.751	47.1093	55.6915	28.6278	31.0242	27.6408	33.1295
98	51.2797	46.8868	55.8967	72.6327	20.103	18.0047	53.3831	54.1814	19.25	13.8256	18.5126	31.9944	58.894	51.9977	76.0575	70.5392	34.1199	32.6238	24.3929	24.3962
99	52.6321	48.5796	54.9018	76.7794	16.6283	17.3137	55.3285	54.4589	19.7327	17.3439	22.5987	32.744	65.2992	56.5871	78.5359	79.6539	39.7067	48.3664	27.2089	34.3873
100	51.8704	50.9117	57.1085	79.0391	24.5289	17.4878	60.3336	56.4645	17.9637	16.8749	19.7849	32.465	56.9165	56.4949	74.0228	78.5174	29.1434	28.969	33.303	32.0872
101	53.2416	51.2905	50.7974	78.2658	22.3758	22.038	55.396	55.3035	17.255	16.9131	21.6796	38.3244	41.8683	55.1608	64.6462	71.32	51.3361	52.2954	27.4776	30.2662
102	50.0139	48.5725	57.6898	81.2551	19.6949	17.3334	57.6682	60.0979	15.6466	14.3072	37.0472	40.0758	50.0327	55.5565	65.2537	73.3805	35.2627	37.7223	36.7578	36.9421
103	52.1669	52.9896	49.1366	83.3437	27.0841	24.4079	59.2296	54.7451	19.1864	18.142	16.5049	45.2632	46.6398	54.68	66.9959	82.7326	58.117	47.6473	28.4187	26.7754
104	37.2005	44.4309	38.3401	62.7241	10.3039	10.5485	12.2021	16.4684	22.9502	33.6452	9.5889	19.7231	40.1256	54.8015	58.6385	64.4222	43.8862	37.8925	35.0135	28.2647
105	41.3476	43.6818	49.1967	61.6413	13.446	10.1617	14.4226	20.3176	36.3502	34.4176	9.92826	18.5671	40.3751	62.1753	61.7429	69.8028	39.1759	38.0634	29.7991	29.9856
106	39.1002	45.9489	42.5433	64.3678	11.8968	11.757	15.8295	18.6053	26.6404	32.3427	10.551	22.359	45.9071	59.5872	63.9909	69.9077	35.8691	28.4399	29.2005	22.3118
107	42.235	47.6141	44.7056	64.5459	15.2252	11.2219	18.1754	19.7266	28.4522	30.8951	12.6537	19.8115	41.1027	58.297	66.6387	68.7677	44.3278	30.2124	33.2451	24.4122
108	45.1793	50.2628	55.6132	68.4662	10.9029	15.1645	19.8827	26.2897	26.3232	38.8469	12.8756	23.9886	40.8139	64.3134	68.413	77.7856	28.6145	24.9147	19.7862	17.0916
109	41.268	46.9438	45.6176	64.4842	7.61074	15.5381	10.3156	20.8938	12.9632	32.7136	6.37314	24.6487	39.8487	56.717	65.538	64.3531	44.9174	30.2976	33.6916	28.5924
110	33.0096	35.4327	33.7669	48.193	10.9745	10.3716	14.4095	14.42	20.5775	30.4296	17.6973	22.6506	40.119	53.0376	57.2013	61.7371	40.9318	35.2905	32.7964	29.9341
111	37.955	44.8452	39.6083	73.5214	9.64213	11.2968	19.5986	25.5141	29.4005	31.3095	11.024	19.9485	38.3748	54.7822	58.4734	70.5397	31.1419	34.4245	26.6419	25.4376
112	39.636	45.1459	39.7168	64.9914	11.7117	10.8744	16.8108	18.1682	26.8578	30.9755	13.5373	20.4844	41.9014	63.1146	60.2953	74.2799	40.9487	18.7183	31.9907	14.5705
113	38.3583	44.2863	38.794	64.3145	12.5192	9.1644	19.18	14.5944	24.4092	29.579	18.2373	12.399	42.5446	51.9874	58.1503	65.4837	37.5812	32.359	30.6655	22.15
114	41.6486	45.3392	43.0508	68.2509	11.9741	9.98954	13.9921	18.9682	28.4499	28.5453	12.558	22.3939	51.6965	62.8806	70.1006	73.4575	34.0706	36.6971	27.3429	25.6183
115	35.7381	43.3831	37.9631	59.1938	10.8251	11.682	15.6053	20.6516	27.3132	35.9836	12.4082	16.1917	42.5094	55.3447	59.836	64.4746	30.5361	34.0448	24.9359	25.6688
116	39.8406	40.0604	41.7302	56.8022	7.73305	9.90628	13.866	18.1611	28.4792	32.813	14.5471	33.2173	44.359	53.4724	63.4934	59.4575	37.1085	28.5961	28.1236	20.9101
117	39.1124	45.4074	39.3483	63.4497	15.7776	11.7894	20.8041	20.2961	27.9295	37.9077	19.6998	23.6586	30.1354	60.5928	53.2762	70.828	38.1977	29.7458	28.0864	20.3958
118	44.4873	41.4201	48.228	60.1539	10.4293	9.69583	19.8014	21.1135	31.9043	30.2204	14.8362	24.6504	41.5692	53.947	64.4661	62.8169	29.2137	40.9572	22.6503	28.433
119	36.8919	45.5907	39.1584	64.9952	14.2895	11.4379	13.0623	17.4144	23.5053	31.963	21.0715	24.6215	41.3275	52.8972	65.2755	64.0013	28.0842	34.0096	23.1825	26.2227
120	36.5921	47.3406	43.3901	68.9553	9.84254	10.4839	16.7539	17.6571	27.6457	31.0194	14.4092	22.9033	46.354	61.1385	67.2548	71.8333	50.5798	37.7134	39.8771	27.3833
121	32.1086	42.4626	38.304	61.7786	7.55438	10.5367	19.3272	22.1498	21.8422	35.0337	8.17587	19.8259	10.3854	60.7719	62.5983	64.5012	2.58154	35.4433	25.3887	26.0075
122	38.4303	47.4605	33.8536	79.7116	12.4591	11.4769	19.9473	21.9135	31.8878	40.1392	13.6997	16.8055	49.4348	55.3274	63.8563	67.3874	29.9075	34.5916	26.3066	23.6897
123	41.5128	48.6394	42.3415	71.9925	19.4636	12.0856	18.1004	19.4068	33.0622	35.1122	23.8547	26.6246	42.3768	56.369	62.3208	71.0958	44.6462	35.8464	33.8239	24.8253
124	49.7276	49.6341	43.3898	66.8822	8.81302	10.3601	14.8069	22.3441	20.4887	14.6229	13.4206	21.1081	37.9284	48.9039	45.0054	55.6388	40.9346	24.888	27.4949	19.8165
125	45.1942	40.456	38.4788	55.1675	11.2405	10.2157	15.1177	18.6188	29.5421	12.1778	28.8834	27.9092	41.3226	44.478	49.1086	50.6308	32.8381	23.2508	20.7063	18.9331
126	40.888	38.247	36.8746	53.329	9.11405	8.97313	15.5691	17.2086	21.7324	11.3819	7.07773	17.2924	42.2211	41.8188	49.1745	45.698	34.5904	26.6136	24.1495	20.381
127	44.785	44.4339	37.4631	61.012	10.1166	8.96015	14.5402	18.8138	27.5527	13.2448	17.9585	24.8079	38.7931	42.9893	45.5577	47.3558	40.3714	30.2795	29.0253	24.5438
128	42.9044	42.6185	39.0771	57.7176	9.40943	10.4506	15.9629	23.1637	24.1566	15.7464	18.4558	22.4067	43.5443	47.246	53.3834	52.9794	40.3715	28.7804	29.6166	24.1382
129	44.6075	41.1398	41.6179	55.2831	10.3403	6.88709	14.5109	18.4759	28.9477	16.6609	14.3466	22.074	46.4755	46.8408	57.2604	52.5984	36.752	23.9193	25.6104	22.4791
130	43.7231	44.7609	37.8871	62.4564	9.89788	7.27777	15.3383	17.2103	26.7747	12.2071	9.295	18.6933	41.1646	44.4921	47.9035	49.6163	40.05	27.3667	28.9192	21.9408
131	44.2054	43.8402	43.4527	62.0098	9.10389	9.38912	14.7968	18.3362	25.3055	16.8493	21.054	22.6044	41.3684	41.8749	49.746	49.5633	43.497	28.4066	32.1572	22.0899
132	38.6584	43.0192	35.8612	58.3173	8.33133	7.19884	10.7045	19.1669	30.0057	11.1199	9.09597	27.5217	46.5291	44.9493	55.1785	50.9783	34.6423	31.2027	25.3692	26.3267
133	37.9139	40.0252	34.1247	51.9436	7.06974	4.7533	11.4431	11.2702	22.7805	13.0169	16.4592	17.3969	42.2091	42.0097	50.0588	46.7628	35.8476	21.3205	26.2465	17.6216
134	43.8372	43.3763	38.9	59.7649	10.0875	8.34515	10.114	14.7861	26.2498	11.1496	9.62748	19.8347	38.2802	44.5387	44.2242	50.2619	34.0899	26.3654	24.0555	22.3669
135	52.8845	56.6382	46.9249	72.0209	10.1781	17.1131	18.4244	28.7321	27.6848	14.6852	13.0535	30.5476	42.0136	37.3339	48.9927	44.9813	32.3342	31.2209	21.4624	22.3189
136	44.2335	44.1381	40.8965	58.7848	8.26408	7.76163	14.5134	18.0509	25.2555	13.984	16.7447	24.7098	40.5624	39.4817	47.522	44.8679	31.1649	22.9162	19.7462	15.3156
137	42.3508	40.5613	35.0766	59.44	11.8752	9.47938	10.9174	17.5342	36.2875	11.4419	16.9605	24.3941	40.5952	41.1606	46.2145	47.203	43.8388	29.1803	32.0151	24.4285
138	41.2676	46.7128	30.1651	67.5083	10.9794	10.8411	15.9008	21.3301	26.0863	8.56906	15.648	22.573	42.0811	39.8359	48.6002	46.8762	36.5736	24.8239	26.1338	19.3258
139	45.2657	46.2334	40.0984	59.3524	8.20185	8.83696	16.1469	21.211	29.6514	17.2068	14.2022	23.2475	44.4305	46.4748	52.2426	51.2356	39.6711	27.2409	28.6871	23.1221
140	39.9822	41.6323	36.2644	55.4255	8.63866	8.57548	15.4479	16.9345	22.1428	11.3681	13.3992	18.0855	42.6364	43.7874	52.0411	49.9989	26.8013	25.6786	24.5459	19.5068
141	41.3448	44.3381	37.3351	66.054	9.88337	10.929	17.3596	23.59	32.6687	10.962	17.1973	24.1669	44.3914	36.6758	51.3315	43.4411	40.3946	29.3811	30.0516	23.5427
142	43.263	44.833	37.9064	60.2956	10.5224	13.104	16.3986	18.9848	21.7074	19.4298	12.756	26.5293	49.6745	48.7004	55.3086	56.3393	41.6269	30.5038	32.718	25.2993
143	38.5495	41.7527	37.5727	52.0005	11.2706	10.7706	16.2868	20.5076	25.3533	16.6513	17.2949	24.046	45.9595	49.0246	55.7032	57.5036	39.2542	28.2502	28.7355	18.7952
144	40.3302	41.8615	38.7497	56.5549	7.11511	7.25928	14.2116	15.9973	23.7107	10.7401	14.298	18.5508	43.6145	46.4826	54.5733	53.0677	41.6659	26.0586	30.515	21.2707
145	45.7363	40.1427	38.5557	56.1502	9.34397	9.1851	11.5506	18.9357	26.7858	12.0124	11.3216	21.6741	44.1998	38.2576	51.3988	45.0331	32.1245	21.3273	23.2779	18.6865
146	41.6674	40.2561	42.0349	49.7372	14.195	10.0875	23.8412	14.835	23.3405	13.3767	16.7881	25.932	53.0134	51.4187	69.2708	45.8732	17.0455	19.6161	18.3852	20.6503
147	41.786	41.0816	46.8818	49.9078	13.2531	7.48418	21.6036	15.7711	26.678	19.178	8.22784	11.2149	54.0776	60.7557	69.4246	51.1097	29.6034	29.7585	26.2281	32.4804
148	40.1498	41.8147	48.648	50.2523	10.5214	9.33532	20.4709	16.0511	34.2108	16.3676	8.77052	14.3096	57.0411	56.941	75.0396	48.6054	30.9431	24.6093	28.9333	25.855
149	41.698	42.2126	45.0011	46.3408	9.71658	13.4496	17.5111	21.5509	25.5839	18.4681	10.6359	13.9043	58.1022	51.4793	73.6823	47.3829	17.1633	15.9837	21.8754	19.1173
150	44.9014	49.4561	49.6623	60.9527	19.5975	14.0585	31.6913	24.1066	31.6474	16.3596	17.7644	19.2821	59.779	61.6368	78.5284	53.8227	32.6156	33.2187	32.177	40.7553
151	43.8327	42.6237	52.8585	57.0463	15.0668	11.9376	21.2349	18.8238	27.8521	18.7033	9.88436	14.2733	55.7928	58.7126	72.2045	52.3048	35.8581	31.1129	35.1254	33.9126
152	46.236	40.242	51.7031	44.4534	11.5678	13.2834	18.0024	16.1662	22.4516	13.6868	10.451	10.4248	59.7198	60.2781	75.53	54.4045	29.1363	31.27	26.7279	33.3881
153	43.7437	41.9534	52.1759	53.3889	12.121	10.5103	18.8075	18.289	31.3146	16.8928	12.4426	10.4564	57.0136	60.8587	71.2507	50.5734	29.6734	36.2868	27.6067	38.3386
154	48.5232	41.5518	52.9957	55.6664	12.3516	13.3791	14.9304	24.5358	24.6862	16.1703	6.96902	17.7699	55.9622	57.4751	73.6845	49.6224	35.6123	31.607	33.642	36.3124
155	50.4849	44.8815	58.9362	51.6315	13.8234	13.47	24.0999	22.2718	31.7016	17.0887	12.6672	15.7254	55.989	57.2625	72.9765	51.1174	36.8585	31.6155	37.8945	36.0041
156	45.3402	44.1953	57.4856	49.381	12.7505	12.9365	19.3857	17.1352	28.1629	20.9675	13.7569	16.3684	59.6808	61.707	76.7386	53.2481	33.2966	34.4798	31.1479	37.8357
157	44.3384	39.904	53.0241	49.3939	17.7348	11.3578	16.1197	15.3923	28.0746	28.9229	9.60139	25.4455	52.6805	59.233	67.2989	50.0163	14.6787	31.0879	24.3839	33.4983
158	46.9793	43.4745	55.2179	52.2118	11.1422	12.558	21.1794	22.1629	28.748	18.4406	11.0024	14.4313	57.0772	54.8746	72.477	48.6049	32.2347	28.4526	29.3313	31.368
159	45.1397	45.1566	58.8246	53.0844	10.476	10.8439	25.3915	23.3789	36.3909	23.4386	14.7668	20.5665	43.8632	47.7632	68.2527	42.1608	35.4698	34.9416	34.6636	37.8324
160	42.6323	46.9405	49.3377	55.8194	13.0987	15.3617	22.9379	21.6229	31.2863	19.9806	14.5656	21.5627	62.2854	58.675	79.359	51.4619	34.297	19.492	33.9088	33.4582
161	48.0569	44.8664	54.7031	62.0802	14.7763	16.8062	25.8337	25.8151	30.3156	20.7551	11.9063	11.0634	56.2715	57.1062	73.8783	49.0097	34.6318	35.813	32.3814	38.0164
162	42.4925	40.9438	48.4851	50.366	13.2975	11.3129	21.4357	14.3823	31.5332	21.6677	10.3606	16.5002	52.3322	57.1344	67.0332	51.342	27.1445	30.6778	31.3114	33.4823
163	42.2015	41.2237	39.9396	51.952	10.733	12.3373	14.0716	14.0041	30.5901	14.4955	6.30101	7.8463	54.8219	58.6941	67.4295	50.6498	33.2127	33.6532	33.4082	36.8439
164	44.9615	46.5944	54.0857	53.2039	15.053	13.0756	28.2722	21.825	33.1854	20.0889	12.0251	19.7702	51.8871	58.6402	70.3523	50.3717	33.835	32.0348	33.1976	38.5666
165	49.8694	42.5149	59.9173	52.6785	13.2345	15.7481	21.9265	20.5375	30.4769	17.2555	12.7477	20.3289	53.3675	57.0694	69.4606	49.9373	39.238	36.0877	41.0276	40.3322
166	49.5238	50.1027	63.5048	56.7968	12.5957	14.0175	25.4268	26.1014	33.1956	20.0638	8.3422	14.7296	57.7268	63.7556	77.4502	54.6202	32.9277	33.0182	28.9782	36.7795
167	47.575	47.0348	59.4101	57.1377	17.1424	16.5813	28.8851	26.8012	28.575	22.949	9.35101	22.6157	58.255	62.1603	76.5578	52.7477	21.5819	28.5265	27.7353	33.0058
168	34.1944	40.7637	31.1603	61.7374	15.8224	22.6362	31.8234	25.5824	26.455	22.7671	12.1795	17.2182	36.455	53.7381	50.9273	68.9088	33.6793	11.0138	31.3348	13.7835
169	31.0274	38.1145	30.5391	53.8504	7.83688	9.04413	18.4261	24.4806	30.1052	12.2803	7.90517	19.1988	37.798	45.3198	40.4333	51.5816	27.7894	24.0297	25.9739	23.1975
170	36.7963	38.6705	31.762	62.2258	13.7131	11.3534	34.6652	30.5165	26.2198	16.3009	13.4681	27.3686	42.8865	49.3642	51.4566	61.9055	28.1972	39.0629	21.8605	29.4828
171	33.881	41.0729	32.5719	70.8482	14.9286	16.5198	35.7957	33.7319	23.7597	16.6125	17.7369	33.8336	41.6859	51.2063	48.5755	59.3338	28.1111	46.4164	22.7621	34.9746
172	36.5509	41.8828	31.9036	67.594	10.4516	12.7518	35.9601	31.5307	25.9624	20.5487	16.0648	22.3949	42.2221	47.8222	52.0305	55.6353	37.2169	40.6264	27.4932	31.6522
173	35.516	36.4944	34.1277	59.4408	7.67244	9.29425	23.4466	22.8286	24.7023	21.2011	12.2336	18.1449	34.4811	52.0443	44.753	63.7342	17.6316	36.6411	20.046	26.3961
174	34.7211	45.5224	40.4955	71.57	11.6663	7.83832	20.7213	26.6139	26.8726	16.0177	7.79903	27.4312	33.305	53.4563	39.7217	60.2784	29.3431	31.5274	27.7297	26.4976
175	38.8213	36.7634	37.5237	53.9211	10.1918	9.05572	36.0639	31.8021	25.189	15.0529	15.0443	19.9856	40.3258	51.4693	62.2232	59.8972	36.969	30.4549	24.2879	24.3575
176	37.4471	40.8877	37.4645	61.3703	15.451	14.3038	23.1089	29.4214	28.3463	21.5455	11.5501	26.0924	33.7547	56.6697	37.9236	70.5029	39.5068	32.9539	35.8076	22.6769
177	35.7658	42.4992	35.7013	62.5353	13.4926	12.5281	30.9309	30.2873	29.4691	22.9761	15.1905	26.0948	35.1151	55.4328	44.7128	65.2875	32.3619	34.9888	26.4402	30.5248
178	43.876	35.0333	44.8717	46.6817	20.0971	16.8383	27.5361	23.3477	38.0135	13.129	31.7703	20.6026	40.5087	45.2628	60.5303	54.9303	24.4996	26.4799	25.1369	32.5704
179	35.6498	35.5633	34.1848	49.5146	8.29966	13.1586	26.0344	21.1615	24.3633	14.7565	10.3457	19.6221	39.0956	49.3528	49.3907	55.043	32.2171	22.9504	26.8609	27.7896
180	38.0658	41.6305	36.3345	73.5891	20.587	16.4736	38.0614	35.8519	24.1294	19.253	14.1933	28.4782	41.5462	50.8422	45.5774	59.9163	36.9718	39.3632	29.6948	30.4166
181	39.5859	35.5554	35.5187	52.2171	13.3411	16.5209	33.1476	30.1851	19.2223	16.7087	15.7711	30.5388	52.6199	48.6561	65.4915	55.2863	36.3163	40.1383	27.4328	32.2998
182	35.2554	38.1697	34.6604	56.7907	12.8003	12.35	29.257	36.3548	26.7135	16.5378	10.5165	23.8941	36.8146	44.0012	40.9661	52.4319	29.0051	38.6278	32.4839	29.171
183	38.6079	38.8326	36.2123	62.5352	16.9208	15.7009	23.5666	27.8889	33.0418	19.9165	20.4914	24.6291	51.6008	44.0968	50.024	49.3591	14.8279	41.2465	22.4094	36.151
184	36.5208	37.8204	32.5516	51.9776	10.9797	13.7731	27.4941	27.9576	24.9159	21.329	8.7592	17.9893	43.6462	52.1654	50.9657	59.2043	28.2384	37.0824	19.5051	28.6588
185	34.5468	32.9099	42.6269	52.563	16.242	18.2819	28.7412	29.6883	30.3713	19.8243	20.7982	33.3471	44.524	47.0567	53.8408	63.2039	35.7967	37.3069	34.5684	24.6207
186	42.5689	36.928	35.8513	60.1312	12.5312	13.8339	32.5647	22.5795	19.0695	19.4219	19.5812	19.2173	37.1007	52.3214	53.4846	61.676	35.2856	32.9726	32.27	25.0401
187	45.7777	41.9685	48.7056	57.118	15.0405	12.9034	27.872	31.8479	25.2744	20.9022	16.1521	25.9612	41.0735	55.4606	54.4735	65.2143	28.5486	36.1333	21.089	27.6942
188	47.8631	48.3727	84.6871	69.8814	14.3773	12.3702	33.6178	36.379	19.7043	9.73486	28.8682	36.1886	54.5082	47.5112	91.0919	52.9703	42.7002	35.9776	26.3819	28.2045
189	42.1112	49.1428	76.7382	67.7628	11.5775	12.4463	30.8779	34.5064	18.1706	9.49467	29.7636	38.5594	59.0236	45.484	86.2541	52.5433	32.8034	48.483	26.2037	38.2496
190	43.9511	44.9663	78.6467	60.4525	14.0701	12.7511	20.2222	28.5096	20.959	7.99943	19.8208	37.1511	56.5266	47.8215	85.8956	53.4963	39.4062	61.4877	36.437	45.3371
191	47.723	46.4075	77.1979	79.7707	13.9494	10.534	28.2199	34.4944	24.7181	6.52875	21.1318	37.3613	59.4319	49.7848	91.3325	63.7722	38.9119	57.5228	32.3701	39.3494
192	40.2146	44.1413	52.9475	54.1196	13.2376	8.71024	42.0677	25.3366	11.5306	9.69885	18.9081	10.9542	52.0326	50.1463	79.2824	63.5411	37.6126	52.6746	34.7907	37.9775
193	44.6506	43.8888	55.4969	57.6516	11.9511	11.0429	28.0171	24.5163	9.85377	10.1447	18.1496	12.7982	43.7603	50.5731	61.105	65.7465	45.7773	46.0689	45.5658	32.2886
194	41.7953	51.7039	55.2194	99.0921	13.9096	15.7475	47.8815	44.6294	9.78734	8.37859	17.593	19.6693	50.0616	51.0893	63.173	73.2212	35.9659	45.6741	33.7026	29.9301
195	41.6634	41.2169	53.7955	54.4554	13.3927	13.5845	30.7161	28.8981	13.2491	7.799	15.6024	17.7063	48.9478	51.5303	64.5463	66.887	37.225	45.5065	34.5917	29.5524
196	41.0869	47.3747	56.9331	68.9181	12.0935	16.4337	30.2576	36.7069	14.2732	9.81747	10.655	19.1994	44.1519	48.0223	61.661	60.1942	34.8372	51.9021	35.6646	35.9951
197	49.2142	43.8699	52.6891	65.264	18.9915	11.3386	45.5552	28.2649	25.8593	10.192	21.328	13.7651	50.6971	50.6015	66.5788	65.0618	35.8455	42.93	32.8113	29.1556
198	48.4962	44.8716	65.8019	55.7607	11.5241	13.3617	27.0802	30.1377	13.5312	10.5695	15.2201	27.4141	48.2141	52.1097	70.9056	67.4816	35.1685	47.1915	31.2712	31.2775
199	45.7458	43.374	61.4195	55.4696	13.7185	12.6736	28.7834	26.8384	12.5373	9.69022	12.1288	21.9309	54.3138	52.3343	80.3777	66.0999	31.7245	38.9085	27.7558	26.6665
200	42.8598	46.032	50.8913	68.473	10.0603	10.5001	38.3051	29.9895	16.5672	9.27795	17.7753	18.0794	47.3847	54.4426	69.9566	75.4758	15.6169	32.103	22.7851	26.1699
201	44.8247	42.6509	64.1249	59.7763	9.97039	11.0587	32.9115	28.211	12.7856	8.19603	11.5198	25.021	52.172	54.1664	72.3754	66.6542	36.0234	44.3122	32.8118	32.0759
202	42.1237	43.3233	56.1445	61.4118	13.439	10.5071	37.3637	27.9645	12.8568	7.99462	17.6487	16.8066	49.3625	53.9018	68.1684	69.2034	41.5413	44.6485	41.8106	30.5532
203	40.0071	39.8899	69.6007	55.6008	11.2168	11.568	30.4511	26.8501	14.6898	8.3907	11.1342	22.7365	46.9229	53.3981	81.7651	66.0974	40.8194	46.3175	22.0593	20.5964
204	53.9532	44.6217	58.0763	60.6265	13.6822	13.2768	32.9506	26.8464	34.1505	8.8242	18.373	14.2817	51.6694	52.4648	72.5827	68.833	29.7607	35.9074	30.4798	31.3623
205	43.3216	45.3013	52.5349	64.7781	14.0373	11.7714	35.3798	36.8645	14.2643	8.49884	15.8606	41.3113	48.9799	51.8259	61.6669	69.6765	35.9777	46.9212	33.3163	26.2338
206	39.3891	43.7351	50.8812	63.4335	13.1762	17.9315	30.9739	33.6589	7.81661	12.8684	20.8507	22.5245	40.7719	56.3813	73.8385	69.3852	34.5961	39.1916	34.8164	38.3441
207	40.1827	45.9491	49.2099	48.3845	14.3554	17.6805	32.6184	28.0298	16.5478	8.58397	16.8881	19.3543	48.9979	49.5085	64.9392	64.3036	37.1186	52.6178	32.0921	25.5979
208	42.9184	43.443	70.4695	51.0814	11.9151	13.4699	32.6412	28.2052	12.5978	10.1514	14.8904	20.607	45.9433	50.8446	70.9989	64.1408	26.0217	41.3636	37.2052	21.5235
209	49.3992	42.5256	57.9353	57.201	14.6083	13.0943	30.9987	25.8299	15.326	9.83486	17.4815	24.5394	49.9025	51.3347	67.2291	69.0566	38.7971	34.9659	33.5557	32.4847
210	46.8146	44.9301	47.5206	58.702	11.8767	13.5449	31.1205	31.2859	13.4644	9.82806	13.386	20.0194	48.2441	53.3437	68.9816	66.0606	36.063	45.7669	27.096	20.3862
211	40.2033	39.6872	61.8282	61.9448	9.93775	12.3455	35.5678	30.1923	14.1472	8.09474	15.411	18.9088	49.3534	51.5575	70.5662	72.7877	32.3109	36.1357	30.6346	24.5305
212	44.264	45.3718	50.8432	49.6908	11.5302	11.9139	29.9199	29.0695	16.8549	11.0163	14.091	24.1368	50.0517	55.8988	72.9946	61.8463	20.4117	28.1932	29.4349	34.1529
213	39.2227	39.7743	52.7564	51.5102	12.5215	13.0847	32.2181	28.7517	15.5257	11.5408	13.7552	26.3282	50.6311	50.3513	69.0932	57.2859	34.138	46.4121	37.1821	32.8744
214	43.5712	42.5973	43.2221	68.216	12.1398	12.6786	39.1422	34.0008	9.89337	7.49643	11.2425	19.4411	46.326	46.5516	63.5634	48.4956	35.7246	44.0007	19.2169	21.0018
215	40.9488	42.1646	39.776	61.9834	9.76921	11.8374	29.6581	27.5882	13.669	10.4403	11.7072	17.9582	46.4409	53.7652	58.5161	60.3302	36.771	43.2508	24.3483	18.0397
216	44.1479	43.6031	40.6031	59.4099	16.1729	17.1214	31.3625	28.5429	22.571	16.2666	16.6593	14.6193	56.9684	53.9315	63.3147	57.4662	15.9998	29.1486	13.4353	30.3643
217	47.7833	42.3199	41.0356	63.2456	18.7463	15.8794	37.7865	35.5236	16.8677	23.2596	15.6255	20.9321	56.997	51.184	61.2303	56.7527	33.2384	31.0392	34.2612	34.5709
218	45.6746	44.3637	42.4262	60.7457	18.2459	18.0334	37.0659	33.7554	20.2606	17.1754	12.3403	18.5709	59.4513	54.7991	67.5365	60.8496	23.9206	30.0921	23.8334	30.8553
219	46.5531	47.9104	42.3003	68.6736	18.1329	17.6115	33.7577	32.0373	22.7461	21.946	19.0255	17.2185	59.7981	51.0248	65.8097	59.7888	22.298	35.6973	33.9617	33.1031
220	43.5608	42.2335	39.0688	58.5208	15.2674	14.3535	31.8562	31.5941	20.2784	18.0481	9.2123	13.0604	56.9786	52.0318	62.161	59.0024	28.0105	26.3531	25.9741	24.2592
221	47.0468	49.2616	41.9979	64.2193	16.8168	18.8235	33.8135	31.3698	19.2316	16.6024	17.2495	17.0389	54.1034	55.723	60.3422	57.6559	30.8126	28.9618	30.6977	29.0214
222	43.8105	54.1927	42.8971	74.7424	17.2279	20.4546	33.5757	35.8443	17.2426	30.2463	11.9792	17.8274	54.0035	59.4608	63.7164	68.7405	19.1316	26.2343	16.2883	24.812
223	42.4596	39.1313	37.9273	57.8005	17.1506	18.5119	29.5689	30.1124	21.135	16.5843	8.35811	18.3006	54.6074	49.4783	60.0306	54.8316	22.6577	24.1856	22.8846	24.2708
224	45.9235	52.1901	43.1749	67.346	14.512	13.0184	31.1913	29.9218	24.6932	22.2694	17.6415	12.845	62.1361	51.7692	66.8012	56.7849	26.7999	22.4826	26.2636	21.4242
225	43.2747	43.5891	38.7791	65.7222	18.8366	16.5645	35.799	36.1134	22.0655	17.4489	11.7853	17.5529	54.5908	50.3268	60.8298	58.4651	28.4907	23.8014	27.7882	21.7021
226	45.9358	46.4502	43.2805	66.4469	17.7129	15.8722	36.826	32.2315	17.3426	26.3736	13.9568	16.559	63.3577	57.6675	72.3564	68.6287	27.3037	28.6151	25.9046	24.7964
227	49.9035	49.2166	47.57	70.2952	16.552	16.2702	32.1394	34.3986	23.1224	28.0782	9.47736	17.8735	56.594	48.5078	64.7324	54.4471	16.6681	29.8432	25.3861	27.0793
228	43.8365	43.4392	39.6909	61.1871	17.1931	15.7711	37.5029	35.3713	17.4042	16.2515	10.0753	17.075	57.6314	52.925	64.5625	60.0538	31.9742	24.6621	28.8628	23.562
229	46.7311	48.8961	40.1133	57.9427	14.6067	17.6055	29.5736	31.7624	24.282	20.2289	14.4529	19.6503	55.0874	47.1962	59.5119	54.0242	16.9577	40.8631	17.0074	39.6783
230	41.1573	43.1843	47.4805	65.7918	10.8621	15.8166	23.7466	24.3153	28.898	25.162	16.3462	9.11421	52.2217	49.162	67.9515	49.7464	31.7559	31.9265	26.6514	22.1389

## Sheet: RMSE
Trial No.	HIP flexion/extension		HIP adduction/abduction		HIP internal rotation/external rotation		KNEE flextion/extension		ANKLE dorsiflexion/plantarflexion
	Right	Left	Right	Left	Right	Left	Right	Left	Right	Left
1	18.9835	20.2185	10.8579	7.63017	36.6344	18.3863	18.5644	8.27681	6.63568	5.26673
2	16.4087	17.3932	9.99018	7.26619	35.3394	17.8706	17.5411	8.18004	6.23152	4.29804
3	17.877	17.2759	9.44259	7.48076	34.0454	17.7088	18.0095	10.0837	5.83537	4.99414
4	14.4385	13.0338	9.85363	7.22377	35.9527	17.3089	19.1056	9.44179	6.23255	5.43622
5	19.3898	24.2579	11.1113	8.03919	38.4965	19.1979	19.0652	8.26708	6.09718	4.60235
6	16.9126	20.116	9.26181	7.51387	35.3965	20.1143	18.0384	9.86943	6.30071	4.84245
7	19.2518	18.8826	10.6311	7.80324	37.7771	19.3017	19.252	9.37949	6.88405	5.49363
8	13.3782	13.4665	10.1778	7.27107	35.8779	17.4589	17.9673	8.97308	6.2981	6.70586
9	21.7515	22.3561	10.2642	8.46593	18.5021	6.82055	13.8005	8.1148	9.32516	7.75345
10	22.6881	19.4159	12.8807	9.55153	19.4834	6.16028	15.0005	11.2948	9.13306	7.73954
11	20.5673	19.2882	10.54	9.7674	19.383	8.22572	14.2623	9.55802	8.9469	8.18943
12	20.6268	18.1758	12.4564	11.442	21.6154	6.15142	13.9691	7.64988	9.24928	7.25833
13	20.4925	23.5286	11.5052	8.77181	23.7979	7.04238	13.7862	7.7641	8.9878	8.0454
14	21.98	21.155	12.1543	10.7515	18.8845	5.60496	14.8061	9.14447	9.31423	7.54904
15	19.2125	18.3681	10.467	8.63883	20.7439	6.89842	14.2186	8.04187	9.70228	8.01297
16	21.6053	22.0998	11.2695	10.0346	18.6784	6.42481	13.6111	8.49048	9.41408	7.26419
17	21.2476	23.0897	10.1906	9.00157	17.7601	7.08261	13.6923	10.0246	9.21114	7.81438
18	22.223	24.1575	10.8188	9.85329	15.8748	5.76884	14.0203	9.85213	9.45782	8.35364
19	21.6365	22.5305	10.8838	7.37809	18.8757	9.68013	14.3599	14.0057	9.45611	7.89888
20	18.1141	20.3088	11.6633	10.5162	19.4281	7.20535	13.3245	9.28554	8.8794	7.09294
21	20.3222	23.0896	11.2074	10.3801	19.7696	6.01841	13.9023	8.76657	9.83286	7.40564
22	23.3339	22.6452	12.0732	10.1551	18.7713	6.26738	15.6365	9.26844	10.109	7.39115
23	22.9136	21.5539	10.5504	9.39259	18.6916	7.84334	13.8504	9.28554	10.0026	7.55736
24	21.7404	21.259	12.5484	10.19	18.448	6.86141	13.9472	9.31268	9.53056	7.66789
25	18.6358	14.4879	9.16029	10.1398	7.13594	6.2496	10.6324	8.64129	10.6027	4.82338
26	18.1912	18.9249	9.85714	10.7682	7.3637	5.47539	10.6886	6.99311	11.0148	4.52298
27	20.3016	19.1857	8.94288	9.98764	7.82702	5.84815	10.9748	6.35262	10.1706	4.12926
28	17.9976	16.2076	9.77057	10.3209	8.64165	7.9734	11.4981	7.67223	11.371	4.3308
29	19.4964	20.0003	8.34522	10.0226	8.47244	6.40722	11.1675	7.45974	10.5791	4.66555
30	18.0939	19.8447	10.5433	10.9182	9.24416	5.42217	11.0524	6.66384	11.4204	4.25899
31	20.4835	16.6425	8.78975	10.5589	8.64744	6.40048	10.5539	9.08517	10.1011	4.78179
32	16.3257	16.6535	9.32036	10.9526	10.4824	7.496	10.2638	7.73091	10.595	4.45951
33	10.5533	10.413	8.0957	9.89567	7.73303	8.10888	11.8941	8.32189	10.8673	5.04212
34	10.1969	9.22901	7.83616	9.14099	10.0337	9.28076	10.3153	9.18563	10.12	5.62576
35	10.1767	12.9757	8.26904	10.5279	11.2225	8.62335	11.798	7.97975	10.2642	4.42667
36	11.5985	10.384	8.29322	10.6382	9.07623	8.21304	11.6187	8.38975	11.1508	4.89936
37	11.2787	10.1466	9.08018	10.5257	7.71012	8.45032	11.3866	9.99841	10.9161	4.68601
38	20.253	14.8861	8.79839	9.48999	8.92083	6.79548	11.8891	8.5865	11.1206	4.95957
39	17.3599	15.7599	9.87429	11.5919	9.74839	6.30048	10.6805	7.52965	11.1276	4.74796
40	18.4017	16.5173	10.3739	11.6343	8.73139	6.10925	10.8134	8.45483	10.5876	5.36451
41	19.126	12.2762	8.81917	11.0538	8.77325	6.00717	11.2554	7.95888	10.5904	4.56465
42	18.5057	19.5675	9.42651	10.4176	8.26498	5.93179	10.973	8.12788	10.5557	5.04726
43	18.7499	21.6099	8.8849	11.778	9.20842	6.59361	11.4332	8.23561	9.9145	4.85612
44	18.8392	17.3602	9.05795	11.9219	7.97897	7.62767	11.2307	9.39963	10.8424	5.32883
45	17.6837	16.3889	9.28157	10.5177	9.06408	4.17663	11.9932	7.17276	10.7052	4.0303
46	11.379	9.47632	8.67821	10.5931	8.15257	7.59331	13.0332	9.91303	10.9226	5.07965
47	11.4511	6.55406	7.72636	9.2161	10.7054	7.52737	11.0792	9.04564	10.2843	5.97684
48	10.6719	10.3007	8.41179	10.1181	9.30699	8.51223	12.0766	9.76642	10.2011	5.21454
49	10.2009	11.8761	9.03387	10.1973	8.09819	8.92897	11.8811	9.92897	10.8497	5.09815
50	12.7845	13.2225	8.83767	10.8124	8.44069	8.90049	11.3301	10.933	10.4945	5.3536
51	10.347	12.5927	10.8657	12.4629	5.07058	15.9316	20.6294	17.1727	13.8128	13.3063
52	19.5504	17.169	14.3204	13.4664	7.71396	19.1043	18.361	15.5313	12.9365	11.5667
53	9.19957	13.029	11.6074	12.6045	7.59069	21.7189	16.4421	18.7298	12.8467	11.9959
54	13.4215	10.5585	11.357	12.1809	7.12044	18.3732	17.8144	13.5799	13.0727	11.3595
55	11.667	14.3338	12.5509	14.4148	7.3028	18.1229	17.7894	16.2541	13.9169	11.7268
56	7.92335	7.338	10.3385	11.512	8.24375	17.7351	17.912	17.3125	13.5397	12.5816
57	15.9814	11.0237	12.3539	13.8724	7.57668	19.5913	17.4318	15.5264	13.8024	11.7532
58	17.2388	14.725	12.5397	12.6803	8.26143	16.8071	19.0788	14.5703	14.073	11.5419
59	16.732	15.3213	11.4051	13.6602	5.66786	22.9195	17.7298	17.2151	12.4524	12.0222
60	9.94501	14.9309	12.6771	12.8098	8.43098	20.515	18.3879	17.5	12.6353	12.9103
61	21.3525	18.0659	12.3185	13.2546	9.52554	17.7027	16.4291	14.5183	11.3292	11.0017
62	10.6591	8.63107	12.8765	13.4971	5.81296	18.7113	18.0277	15.6545	14.0077	11.7041
63	18.6278	11.9656	11.9286	11.9196	6.78679	19.893	14.5036	14.8184	12.7776	14.3336
64	13.4411	15.2553	14.0704	12.6526	8.6453	18.7645	20.8922	15.1145	14.1915	11.9596
65	6.92017	6.09612	10.8817	11.3148	7.50636	16.9602	18.9896	17.3841	13.5801	12.4085
66	19.9383	15.5323	13.1987	13.4336	8.89584	23.1822	17.8986	16.2542	13.5417	11.4816
67	21.0928	18.1606	11.7022	12.7985	6.44138	18.8635	16.9782	14.9685	12.3205	11.2176
68	18.1977	13.1175	12.0998	12.0514	6.03065	19.9652	17.1482	16.6349	12.6842	11.8683
69	4.36326	10.7904	11.8869	7.19568	27.8531	8.23062	26.3086	11.434	16.3147	7.20597
70	6.05896	12.2551	8.50766	5.00153	23.5971	8.01065	24.7344	13.0212	14.9564	8.46989
71	3.61202	13.0382	11.0163	7.7745	24.4671	4.83516	26.2867	13.4008	15.7736	8.2083
72	5.93254	13.25	8.8538	6.79171	23.3608	9.22824	24.2397	13.0585	14.5622	7.28866
73	6.14493	11.4496	13.5535	10.1981	27.2774	8.76378	26.8411	11.0147	17.074	5.77299
74	4.25878	4.13358	11.4821	6.10987	25.1623	9.06872	25.6061	11.9133	15.0144	6.88606
75	2.61833	8.30218	9.5601	6.40973	20.3455	7.95552	24.3736	13.5294	14.8372	7.91372
76	4.50626	8.56447	8.26619	6.64769	24.2714	9.60672	24.6082	13.4992	13.3865	8.05216
77	4.67258	5.32996	9.90307	7.12662	24.6876	7.00442	27.4313	14.015	15.0798	7.63235
78	4.40943	18.1424	8.56346	5.56212	20.2572	6.88366	21.8861	13.8676	12.7842	9.61962
79	5.66309	10.1586	9.51354	4.65031	25.587	8.16527	25.23	13.7462	15.2651	7.72148
80	7.20311	11.0109	12.2908	7.12954	29.4591	9.99575	25.0267	14.0688	14.9687	7.534
81	5.94588	9.71319	10.4502	7.11819	25.4999	12.0349	25.143	12.0359	15.6283	8.13645
82	5.85507	13.2059	11.1058	6.28154	23.5504	14.7593	26.6745	12.834	15.9283	7.98198
83	5.07463	9.40116	9.6359	6.11014	28.5438	12.3815	26.9542	16.3142	15.9471	7.76123
84	6.05945	10.6089	11.1393	7.25484	23.658	10.8043	24.7277	13.8087	14.383	8.099
85	7.1616	6.94486	10.4968	7.83002	23.9275	8.8711	14.5961	7.94741	9.88558	4.05671
86	7.75926	8.2611	12.4758	9.18896	25.2789	9.99984	14.4605	9.72703	10.1114	6.07481
87	9.30912	12.2071	11.1514	8.49848	26.7362	10.6606	15.4866	9.00677	10.2225	4.46165
88	6.74868	7.09209	11.7364	8.90388	27.0342	7.83597	15.3569	8.11939	10.2003	4.1629
89	9.05621	15.2808	11.5982	9.26137	23.4121	11.899	15.6195	9.5076	10.2692	5.17369
90	12.0843	17.3821	12.3667	9.05139	27.7279	10.1424	14.2077	7.38236	10.1109	4.42646
91	7.3708	8.07386	11.9646	8.47746	26.9763	9.24872	14.6024	9.80978	10.27	5.5929
92	7.68457	10.0324	12.191	8.24673	28.1501	9.89564	15.1796	10.0108	10.5689	5.26786
93	8.31496	13.5838	11.7832	8.35654	27.3614	12.4591	15.1707	10.6801	10.4771	5.42313
94	7.80927	13.0961	11.9552	8.79625	28.5999	8.88185	18.1086	9.42356	10.9404	5.03316
95	10.4297	18.7358	12.8171	9.76481	28.5141	9.94831	15.2576	11.1295	10.7287	5.58237
96	10.0999	11.3937	12.4763	9.20399	29.2817	10.762	15.8859	8.92143	10.8672	5.36774
97	16.9227	15.2084	8.79752	8.56647	8.42321	14.9717	9.53956	10.5834	9.18841	7.42299
98	24.6152	29.2431	20.5094	19.765	39.2366	17.374	25.6397	23.7229	16.5144	9.50086
99	22.0563	26.7938	23.1066	20.3331	40.275	26.1919	24.9741	23.587	17.4161	10.2659
100	24.3479	29.6956	23.6184	23.1948	38.9347	24.7923	26.0581	23.417	17.4664	9.61649
101	29.8306	30.761	20.5562	21.4595	35.1695	17.5182	25.228	23.3082	18.1607	12.1517
102	19.976	23.6643	20.4439	20.6382	39.567	25.134	23.5322	21.2639	14.2529	10.3899
103	28.9155	28.6528	20.4321	21.7474	34.6138	23.0517	36.0727	26.8706	23.6584	11.9917
104	7.14392	7.6627	16.2184	13.5741	56.5496	29.5244	18.7422	15.2063	12.9882	10.2064
105	7.55304	12.4848	17.7436	12.9939	55.726	30.9578	20.2566	15.919	14.6886	10.7309
106	3.98163	5.90544	18.7071	15.4642	53.74	33.4977	20.3312	15.6005	16.2454	8.77496
107	6.73218	4.62167	17.2524	13.5854	58.5175	34.7544	18.3689	17.0651	14.369	9.14626
108	9.71785	13.2747	19.329	15.222	58.3471	33.602	20.6532	18.1995	13.8303	11.0882
109	7.46587	12.2047	16.8387	12.9466	63.5695	27.192	18.1017	14.8383	12.2302	10.2713
110	10.3534	14.5346	16.0533	14.2828	63.0259	29.1242	20.4955	13.7166	12.8731	9.90302
111	4.97682	5.95908	15.1518	13.5463	57.4273	34.5205	19.6386	18.8221	15.5631	10.2389
112	7.44091	7.90488	15.2545	13.893	54.302	33.7698	18.1581	17.4003	15.0622	7.96632
113	6.69733	9.95856	15.5322	12.8475	59.1989	34.0653	18.965	16.9975	13.5034	10.2296
114	6.55841	4.82304	17.1118	13.5264	57.4852	31.7958	19.1982	16.2955	13.6065	9.93139
115	7.04199	11.5949	17.4091	13.9346	57.2747	26.9531	19.9134	15.7574	14.1886	11.7811
116	4.79952	5.49804	19.1091	15.9375	57.6985	30.1495	20.8956	14.1313	15.4673	9.59544
117	7.94423	8.50813	16.7993	13.8574	59.606	30.937	19.664	16.286	14.6176	9.82666
118	4.70763	7.14519	18.8669	14.9977	56.275	30.6492	20.427	15.5718	14.7306	11.6881
119	6.17473	11.8105	16.3204	12.3468	59.6871	28.8097	19.9636	15.9323	13.7671	11.0202
120	13.86	16.6111	18.9469	13.0353	54.8289	28.408	18.0087	16.0176	15.322	11.5877
121	13.5261	8.56696	19.3357	12.0293	55.7155	27.8869	31.1329	15.1258	11.0777	10.9109
122	4.80148	7.07411	16.4076	13.7509	58.6991	29.0968	22.8833	17.1874	15.032	11.5881
123	5.99217	6.63506	16.0199	12.536	53.4119	34.0573	17.0604	17.5513	14.5255	10.2675
124	13.0966	17.0575	11.6864	13.861	25.3738	32.3154	7.62251	11.7613	9.28738	5.9237
125	11.8069	10.4862	10.8561	14.997	24.7137	33.8218	7.53773	10.8574	9.48661	5.60761
126	17.1957	17.2176	9.51376	13.9397	26.0557	29.9486	7.79013	9.45306	8.77058	4.12902
127	16.1598	14.1499	10.588	13.7963	27.7866	32.5948	8.08809	10.1829	9.09235	4.98029
128	15.5538	15.0364	11.4311	15.3032	27.9576	32.7617	7.63915	11.3448	9.29179	5.76004
129	14.8167	11.7989	11.0996	14.4347	29.4114	30.4726	7.99462	11.5243	9.3337	5.46428
130	18.2188	16.2728	11.1959	14.4133	25.6907	31.5877	8.22055	10.1415	9.72224	5.03
131	16.0601	15.5921	11.7935	13.8566	24.2068	34.7179	7.79621	11.6587	9.72314	5.44213
132	14.3029	10.1297	11.3887	15.2243	23.5785	33.842	8.85982	11.1012	9.55401	5.60028
133	16.6652	18.4346	13.1116	16.7788	28.5475	31.2418	8.32101	10.4528	10.3751	5.14311
134	16.3381	11.7447	8.77361	13.3207	28.1071	31.4598	6.85545	11.7482	8.73711	5.29721
135	10.2274	19.8831	9.86753	12.6966	25.2086	32.4713	8.82887	11.0593	9.34111	6.12245
136	13.5522	10.6355	10.6986	14.1057	23.8423	31.6578	7.84904	10.7809	9.47397	4.88756
137	14.4936	14.8375	9.36506	13.9337	26.8286	31.9848	7.21472	11.4587	8.88571	5.5581
138	13.8722	13.475	9.45719	13.1055	23.4913	33.0649	7.69078	11.2085	9.19815	5.0904
139	12.2998	8.69952	11.104	14.1926	27.0896	33.6297	8.36034	11.7635	9.75285	6.08811
140	15.9576	13.4877	9.88432	14.0399	27.42	32.0004	7.62309	11.2794	9.14193	4.87747
141	14.666	13.7907	9.68022	14.2108	26.6343	31.2466	8.36965	11.3128	9.99212	5.79183
142	13.255	11.1401	10.0995	13.8737	20.1633	37.299	8.39051	12.4968	9.55438	6.11631
143	13.7127	10.545	11.6385	14.1984	30.7454	35.6454	8.37372	11.8513	9.60764	5.54357
144	19.4578	19.47	11.8338	16.1836	25.1302	36.4007	8.0861	12.0264	10.1624	5.87384
145	13.405	12.3311	10.1285	14.2734	24.0725	33.6366	8.04331	10.8355	9.07462	4.92457
146	28.7711	26.3492	11.2374	8.04274	14.3097	20.2064	9.48082	5.1944	7.49041	2.41511
147	29.0069	27.7579	10.9814	11.9177	11.5628	15.175	10.3434	7.76396	7.34381	3.61778
148	34.2969	33.2948	11.0841	11.7785	13.8702	17.6315	10.8679	7.6077	6.43977	3.11637
149	29.2647	27.038	9.67015	9.80413	10.8953	20.5945	9.98924	8.23288	5.56028	3.26377
150	29.5345	31.0745	11.648	12.3554	11.4504	15.4846	12.0081	7.92078	6.0628	4.90008
151	39.9722	39.4847	10.6246	11.7948	13.4936	16.8235	10.838	7.71024	5.68797	3.39098
152	29.8654	30.9754	10.7549	9.84677	11.884	19.8427	10.0284	8.84814	5.35515	4.1685
153	37.5847	35.4866	10.4369	12.353	13.8997	20.1992	10.4057	7.66907	5.8421	3.93504
154	27.4203	28.5337	12.4713	12.3146	9.16334	17.7507	11.727	9.5779	6.10833	4.75979
155	31.3285	30.6316	11.3091	11.8251	11.4514	18.7893	12.0467	8.17563	6.72338	4.0246
156	29.5399	29.4067	11.187	12.5709	14.3733	20.5514	10.8657	9.4808	5.92315	4.931
157	34.9929	38.4025	10.5828	12.3781	10.4865	16.8592	10.9737	7.98476	5.66112	3.86798
158	32.9998	31.8441	10.4878	10.8527	13.6765	18.002	10.9976	8.58366	6.44737	3.83696
159	31.8638	34.2303	12.4724	12.044	18.1299	20.435	12.838	8.28347	7.58859	4.6201
160	36.1778	38.7631	9.68539	11.2836	8.69528	18.6898	12.0203	9.41632	5.9846	4.47126
161	34.648	33.1455	11.5021	12.0104	14.4169	16.1373	11.6194	9.28698	6.89646	4.68498
162	32.5408	30.7547	11.6623	11.5136	15.9871	19.9556	11.3434	8.64539	7.0146	4.18345
163	28.0671	26.5848	8.81548	10.3294	11.8457	18.1959	9.77464	8.59799	5.77114	4.36758
164	33.3518	31.0775	11.9571	12.2308	12.5743	18.9769	12.4256	8.9787	7.20282	4.98103
165	34.582	33.2044	10.9276	12.1474	12.6773	18.2395	12.2395	9.69363	6.83968	5.54167
166	29.9986	28.7413	11.5267	11.8754	11.4363	18.6851	13.1881	9.9681	6.7422	4.59363
167	31.5813	31.9654	11.3665	12.9665	14.3367	20.4038	11.9403	10.5895	5.86069	5.00624
168	9.11706	13.7413	12.856	16.9425	40.0201	26.3117	17.4686	11.598	14.6101	4.81641
169	8.5453	12.2872	14.7688	17.5488	43.2488	28.7978	20.5615	9.62617	14.5383	5.13153
170	9.16043	9.24946	13.0713	17.8608	40.8054	30.3052	15.8422	11.0679	12.7191	5.32359
171	9.137	11.28	12.3716	15.3353	43.4971	27.6318	17.2451	10.8018	12.7779	6.78737
172	9.8641	8.64933	15.0631	16.7908	44.2153	29.4618	18.6353	9.8825	14.3044	4.93268
173	7.87954	10.0901	12.172	16.3376	42.8304	26.2092	16.7044	10.696	12.856	6.72214
174	6.90201	7.80845	12.9879	15.9497	43.3818	24.6557	17.0363	9.92118	13.1456	5.52253
175	16.8687	21.231	15.0225	15.4036	46.9015	25.4565	22.3237	12.9904	15.2755	4.9417
176	7.89606	9.64545	15.3925	18.2157	42.4384	26.5685	20.8419	12.3314	16.5079	6.12602
177	7.453	10.8671	13.2231	16.8917	42.6609	27.4871	17.0566	10.6786	14.0256	5.65672
178	9.62975	13.2214	14.5429	20.0112	42.5874	27.1483	17.1609	10.7926	13.9747	6.2338
179	9.5187	17.3357	13.3232	18.2377	43.8176	26.264	17.8149	9.76588	13.9175	4.56004
180	8.45075	9.29288	12.9547	16.1215	42.5358	29.3251	16.6663	12.2827	13.6721	6.07317
181	8.99054	10.3257	13.4115	18.6434	42.1296	26.7719	17.6578	11.5731	14.8836	6.01322
182	8.07505	7.20082	15.4344	19.2184	42.4501	27.8043	18.1915	10.6568	14.6184	5.57054
183	8.16004	7.87654	13.3109	16.0335	38.35	27.3269	18.2429	10.8208	15.0309	5.92496
184	12.5365	14.7292	11.8497	17.4979	45.4096	28.6787	18.1318	11.3583	13.6643	5.70632
185	16.4181	18.1789	19.3538	23.9221	43.5966	31.3335	18.7253	19.8987	15.6713	9.3413
186	11.7478	10.4894	13.425	15.1825	48.0125	26.4194	18.2841	12.3488	13.373	6.37164
187	7.42998	12.8841	13.4928	17.4254	41.4825	26.4403	17.3284	11.5533	15.3405	5.94599
188	27.3428	26.3852	12.006	42.2488	13.9248	29.0797	18.5326	8.14331	26.5197	8.64123
189	26.6885	25.5038	12.8978	41.6962	12.4368	34.1218	17.4804	8.34599	26.2405	11.722
190	18.2795	21.3121	14.7331	44.4088	14.711	31.6363	20.7358	7.12406	26.8437	9.95597
191	15.7722	15.0777	9.87773	39.9517	16.5641	28.0218	21.0919	8.83018	27.6686	11.112
192	20.6495	16.6965	11.6311	23.7565	15.1681	18.0627	13.2731	9.6013	13.1277	9.37963
193	16.867	19.2139	7.57435	23.7637	13.7432	22.7146	13.7768	9.9582	14.9592	11.0562
194	11.7701	14.2657	13.5838	24.3733	13.9867	23.086	16.9291	14.2158	15.515	11.901
195	15.097	13.9726	8.07066	25.4678	12.2899	19.429	15.7148	8.83338	15.2419	11.1246
196	26.6644	30.1422	7.29848	26.8147	10.3887	21.3215	13.2627	8.51872	14.582	9.5518
197	10.3582	11.4727	11.3673	27.0143	16.9844	20.255	17.1772	10.6571	15.5048	12.1927
198	19.9236	24.846	6.19405	26.6882	12.522	19.536	14.2866	9.84316	14.269	11.4182
199	18.8669	18.1083	7.6815	25.3061	15.2522	20.5394	15.0405	10.2506	14.352	11.1011
200	21.66	22.5197	10.0757	24.7426	10.9977	21.7093	13.0885	12.1191	14.6512	12.103
201	21.0105	21.5763	8.0345	26.1163	10.8918	21.7903	14.5881	9.04382	14.3306	10.8376
202	16.9635	14.72	9.53931	24.9227	14.703	23.131	15.0498	9.68001	15.1605	10.4841
203	19.649	21.6552	9.13345	24.1497	21.0661	19.5425	17.5621	14.2862	16.4538	19.118
204	20.7325	25.1777	9.32446	25.0297	15.5642	20.3298	14.7669	7.15513	10.0643	7.35043
205	11.8357	17.1581	8.97865	22.1939	12.3608	22.9697	14.2202	16.8199	13.5523	12.8581
206	15.2742	19.401	8.97086	28.4247	11.819	23.045	16.6183	14.0438	15.2433	11.2677
207	24.8307	26.9208	8.80222	24.5935	10.9859	20.3307	17.7159	6.09767	19.0945	14.1384
208	16.468	16.4579	8.53166	26.9147	12.6545	20.0521	23.9398	10.9349	17.0891	13.0704
209	21.5182	21.9211	8.04662	26.047	14.9556	18.5447	18.0338	14.3589	17.1335	9.82459
210	21.1678	21.7588	6.95031	24.5049	11.4181	18.6993	15.7329	8.74731	15.4702	13.3218
211	20.0105	20.3905	12.5778	25.6899	14.5785	20.4764	21.8194	10.315	17.6988	13.4014
212	30.7108	28.8662	7.85121	26.4931	10.939	21.8644	31.1473	26.4553	18.6119	17.6609
213	21.3685	22.8389	9.67795	26.9663	12.7768	24.6445	9.44735	8.51192	13.8912	11.2014
214	41.2316	38.7374	14.7163	23.9367	18.3001	18.6128	19.4303	8.55859	15.8598	11.872
215	38.6055	36.4292	10.6146	25.8104	17.813	24.2489	21.7894	9.45689	10.1717	9.81326
216	14.5875	12.1414	13.7429	14.7383	9.95397	7.56831	17.2139	11.0332	7.86392	4.4131
217	14.5646	18.406	17.5105	18.3233	8.85327	12.6466	20.8761	12.4552	9.13318	4.96348
218	14.6146	15.1144	14.5133	16.9306	11.3696	8.25171	20.7275	11.0196	9.00414	4.98864
219	14.8902	15.6139	13.4462	14.994	10.1139	11.0692	18.4011	10.247	8.19463	3.49784
220	13.2185	13.0755	15.3919	15.0465	13.8513	9.45668	20.392	12.5306	7.9932	3.77161
221	14.7228	15.2681	13.8391	15.7058	11.1346	8.71575	19.169	10.8167	8.85783	4.40931
222	15.6305	19.6306	14.4819	14.0038	11.1218	11.0275	19.3753	11.636	8.61991	3.65008
223	15.5006	13.1356	14.784	16.0283	12.3804	10.0401	22.6042	11.149	9.02439	3.35403
224	15.5428	14.6306	15.0026	15.5374	10.902	9.21525	19.2258	10.1718	8.77038	3.36989
225	13.1765	13.1207	16.8102	16.583	11.9538	12.3477	21.2359	12.6957	9.2996	3.38486
226	16.2782	16.5975	16.7493	15.5979	11.3489	11.9557	20.7688	11.3157	10.1928	4.10144
227	15.301	17.6718	15.3822	13.3678	11.3861	11.6703	19.9591	10.4177	9.48085	4.32539
228	15.5555	14.4177	16.2542	16.1234	13.8986	10.5395	21.0046	13.7379	9.11899	3.81846
229	15.7019	20.6043	15.5524	16.4679	10.3704	9.08051	19.0448	9.89064	9.56127	5.53884
230	13.3045	18.2451	10.0269	18.7877	12.985	10.8992	20.5218	13.8918	8.03016	3.028

## Sheet: Average joint angle curves
% of gait cycle	HIP flexion/extension								HIP adduction/abduction								HIP internal rotation/external rotation								KNEE flextion/extension								ANKLE dorsiflexion/plantarflexion
	PiG				GMSK				PiG				GMSK				PiG				GMSK				PiG				GMSK				PiG				GMSK
	Right	SD	Left	SD	Right	SD	Left	SD	Right	SD	Left	SD	Right	SD	Left	SD	Right	SD	Left	SD	Right	SD	Left	SD	Right	SD	Left	SD	Right	SD	Left	SD	Right	SD	Left	SD	Right	SD	Left	SD
1	21.692	6.80287	21.1948	8.01995	9.96302	17.5216	13.2436	19.8247	-1.12401	6.71203	-3.59636	6.47691	-9.53682	6.92623	3.04755	8.26603	-18.8924	23.3863	-11.5353	18.1101	-4.23159	7.44466	-4.70566	7.35062	7.72784	6.00374	-11.5353	18.1101	14.8904	11.6115	-4.70566	7.35062	-0.078556	5.3287	0.499847	4.50873	10.2811	7.89867	6.61475	6.01934
2	21.4937	6.79331	20.9154	8.07339	9.35211	17.7834	13.0701	19.9005	-0.794638	6.73988	-3.19595	6.47448	-9.18422	6.89497	3.62512	8.36496	-18.1492	23.5925	-10.894	18.384	-4.22698	7.38682	-4.57058	7.3859	8.44429	6.1007	-10.894	18.384	14.5484	11.3902	-4.57058	7.3859	-0.628159	5.39401	-0.0917204	4.5246	9.99279	7.80762	6.32551	5.94397
3	21.2014	6.97862	20.6286	8.12916	8.79025	18.0478	12.9209	19.9747	-0.386699	6.74261	-2.74149	6.47478	-8.78736	6.83369	4.32521	8.45841	-17.4339	23.8116	-10.345	18.5852	-4.18784	7.32106	-4.4249	7.41576	9.28028	6.15098	-10.345	18.5852	14.5702	11.3554	-4.4249	7.41576	-1.1313	5.44451	-0.579851	4.59808	9.78159	7.7175	6.04443	5.89419
4	20.8947	7.1838	20.317	8.19798	8.20595	18.3641	12.788	20.0391	0.0738177	6.72948	-2.23067	6.46536	-8.30732	6.71467	5.13378	8.53111	-16.7371	23.9738	-9.84728	18.7173	-4.1333	7.24956	-4.26556	7.43447	10.2329	6.15808	-9.84728	18.7173	14.8861	11.4489	-4.26556	7.43447	-1.51087	5.46015	-0.902409	4.72968	9.63528	7.60262	5.77895	5.86836
5	20.5571	7.4155	19.9577	8.29084	7.83088	18.685	12.6586	20.0823	0.584979	6.6972	-1.67072	6.43868	-7.8723	6.68437	6.03604	8.56613	-16.0113	24.0369	-9.35427	18.8076	-3.99631	7.17027	-4.09471	7.43711	11.2482	6.13957	-9.35427	18.8076	15.5956	11.6176	-4.09471	7.43711	-1.66243	5.47109	-0.963679	4.86793	9.60078	7.57549	5.53957	5.86347
6	20.1492	7.62426	19.5193	8.40257	7.47929	19.0179	12.519	20.0882	1.14366	6.63761	-1.08075	6.38906	-7.41513	6.67482	7.01697	8.54626	-15.19	24.0582	-8.81241	18.8892	-3.81139	7.08013	-3.91938	7.41973	12.2528	6.09097	-8.81241	18.8892	16.5361	11.7628	-3.91938	7.41973	-1.53411	5.41692	-0.732919	4.97737	9.64638	7.59759	5.33825	5.87449
7	19.6435	7.80016	18.9711	8.52057	7.1035	19.3201	12.3577	20.0438	1.73081	6.55631	-0.493154	6.31556	-6.93795	6.65227	8.05641	8.45934	-14.2952	24.0608	-8.18968	19.0004	-3.60556	6.98156	-3.74678	7.38339	13.1717	6.05072	-8.18968	19.0004	17.6318	11.8712	-3.74678	7.38339	-1.16379	5.34737	-0.264991	5.04073	9.73416	7.57796	5.19243	5.89416
8	19.0153	7.92321	18.2845	8.62469	6.6799	19.5836	12.1516	19.9411	2.31727	6.46555	0.0609552	6.22338	-6.46782	6.57681	9.1465	8.30359	-13.3837	24.0636	-7.47985	19.1846	-3.3658	6.89298	-3.58298	7.33	13.9388	6.00953	-7.47985	19.1846	18.8081	11.9091	-3.58298	7.33	-0.592428	5.33103	0.388133	5.03327	9.88969	7.57872	5.10996	5.92381
9	18.2688	7.99863	17.4597	8.69278	6.20286	19.817	11.8866	19.7914	2.87187	6.37698	0.559114	6.12708	-6.0204	6.49544	10.2676	8.08344	-12.555	24.0702	-6.76011	19.4368	-3.09981	6.80556	-3.43519	7.26806	14.5142	5.96556	-6.76011	19.4368	19.9912	11.8707	-3.43519	7.26806	0.0519438	5.34484	1.13552	4.96344	10.1284	7.63195	5.10265	5.95788
10	17.4286	8.04173	16.517	8.71706	5.65764	20.0153	11.5175	19.4934	3.36196	6.2966	0.973358	6.03215	-5.59337	6.43569	11.4349	7.71777	-11.9393	24.0805	-6.14038	19.7045	-2.83693	6.7183	-3.33827	7.21269	14.8992	5.91396	-6.14038	19.7045	21.1195	11.7695	-3.33827	7.21269	0.733962	5.36542	1.92478	4.85368	10.4271	7.69232	5.17693	5.98054
11	16.5208	8.06914	15.4933	8.70056	5.04414	20.1805	11.0155	19.0377	3.76644	6.23028	1.30597	5.95151	-5.2012	6.37652	12.635	7.29027	-11.6001	24.102	-5.72257	19.9195	-2.59374	6.63763	-3.29272	7.26931	15.1076	5.88269	-5.72257	19.9195	22.1523	11.6226	-3.29272	7.26931	1.43832	5.36515	2.70554	4.73086	10.7798	7.74379	5.33487	5.98912
12	15.5657	8.09663	14.4129	8.6554	4.37346	20.3224	10.457	18.6536	4.08088	6.18241	1.55218	5.88306	-4.86175	6.30553	13.7554	6.86622	-11.5259	24.1309	-5.55056	20.0367	-2.38225	6.56838	-3.20568	7.23175	15.1644	5.8724	-5.55056	20.0367	23.0597	11.4527	-3.20568	7.23175	2.13792	5.33587	3.44354	4.61633	11.1895	7.79072	5.58878	5.99601
13	14.5787	8.13033	13.3062	8.59985	3.65844	20.4482	9.81047	18.3106	4.31307	6.1544	1.72987	5.83232	-4.58338	6.24463	14.8006	6.48581	-11.6558	24.1321	-5.62205	20.0278	-2.21391	6.50827	-3.10336	7.21118	15.0997	5.87274	-5.62205	20.0278	23.8168	11.2813	-3.10336	7.21118	2.80609	5.30377	4.12737	4.51697	11.6492	7.83135	5.92839	5.99743
14	13.568	8.16148	12.194	8.54403	2.91702	20.5734	9.06643	18.0016	4.47363	6.14106	1.85172	5.79309	-4.37055	6.21003	15.7578	6.10979	-11.8996	24.1201	-5.86814	19.9102	-2.09318	6.45488	-2.98566	7.18181	14.9254	5.8794	-5.86814	19.9102	24.4069	11.134	-2.98566	7.18181	3.43592	5.28035	4.75615	4.43232	12.1486	7.86054	6.34247	5.99122
15	12.5377	8.18802	11.081	8.4999	2.11869	20.7052	8.20248	17.6912	4.57908	6.13218	1.93193	5.76429	-4.20205	6.15024	16.6291	5.75606	-12.1592	24.1228	-6.1901	19.7124	-2.04103	6.42775	-2.85782	7.17961	14.6511	5.89525	-6.1901	19.7124	24.8015	11.0132	-2.85782	7.17961	4.02848	5.26124	5.33483	4.36604	12.6725	7.86553	6.81513	5.9742
16	11.4934	8.20326	9.97174	8.46796	1.29035	20.8362	7.23269	17.433	4.63684	6.11955	1.97688	5.74009	-4.08326	6.09572	17.3823	5.47993	-12.3764	24.1503	-6.5109	19.4686	-2.05601	6.41785	-2.68861	7.16002	14.2924	5.91364	-6.5109	19.4686	25.0097	10.9189	-2.68861	7.16002	4.58602	5.24141	5.87313	4.31684	13.2129	7.85276	7.33413	5.9512
17	10.4376	8.20672	8.86467	8.44756	0.457882	20.9657	6.15781	17.2243	4.65891	6.1038	1.99126	5.72151	-4.01973	6.08873	18.0151	5.27011	-12.5149	24.1954	-6.76042	19.2256	-2.12953	6.41928	-2.47855	7.12993	13.8693	5.92677	-6.76042	19.2256	25.0471	10.8565	-2.47855	7.12993	5.11763	5.21569	6.37797	4.28389	13.7614	7.8284	7.88394	5.92363
18	9.37968	8.19544	7.76715	8.42939	-0.370184	21.0921	4.97709	17.0491	4.65207	6.08472	1.98087	5.70914	-4.01729	6.10505	18.5293	5.12318	-12.559	24.2745	-6.91868	19.0033	-2.24995	6.43225	-2.22585	7.10062	13.3973	5.94049	-6.91868	19.0033	24.9334	10.8317	-2.22585	7.10062	5.62901	5.1793	6.85634	4.26466	14.3115	7.80277	8.44883	5.89256
19	8.32558	8.17871	6.67697	8.41326	-1.18238	21.2193	3.69739	16.9006	4.6211	6.06704	1.94611	5.7019	-4.07147	6.13458	18.926	5.03852	-12.5292	24.3661	-7.00587	18.8206	-2.40782	6.45241	-1.92769	7.07533	12.9001	5.95726	-7.00587	18.8206	24.6894	10.8384	-1.92769	7.07533	6.12271	5.1392	7.31337	4.25501	14.8565	7.78084	9.0153	5.85991
20	7.28658	8.15914	5.59539	8.39371	-1.97934	21.3327	2.32921	16.7716	4.55967	6.04708	1.88775	5.69958	-4.15443	6.21163	19.2084	5.01229	-12.4618	24.4649	-7.04649	18.6723	-2.6043	6.48086	-1.58334	7.05539	12.3985	5.97662	-7.04649	18.6723	24.3205	10.8499	-1.58334	7.05539	6.59729	5.09566	7.75198	4.25204	15.384	7.75784	9.57222	5.82753
21	6.2603	8.13883	4.52319	8.3701	-2.76397	21.4224	0.886337	16.6543	4.47586	6.02575	1.80142	5.69724	-4.25351	6.37562	19.3813	5.03732	-12.4087	24.5515	-7.06941	18.5552	-2.82823	6.52267	-1.19485	7.04038	11.9045	6.00202	-7.06941	18.5552	23.843	10.8658	-1.19485	7.04038	7.05712	5.05125	8.17026	4.25533	15.8872	7.73556	10.1111	5.79713
22	5.24801	8.12409	3.46572	8.34153	-3.53334	21.5016	-0.61615	16.5416	4.36894	6.00734	1.69689	5.70233	-4.38309	6.54003	19.4513	5.10472	-12.3853	24.5995	-7.09567	18.4482	-3.05132	6.55304	-0.766512	7.02953	11.4241	6.03185	-7.09567	18.4482	23.2928	10.8948	-0.766512	7.02953	7.49679	5.01389	8.56868	4.26525	16.369	7.72078	10.6261	5.77008
23	4.24468	8.11082	2.41537	8.30841	-4.29128	21.572	-2.1622	16.4273	4.24243	5.99027	1.57097	5.70772	-4.52271	6.70164	19.4264	5.20501	-12.4065	24.5977	-7.13268	18.3553	-3.2701	6.57347	-0.304757	7.02172	10.9591	6.06483	-7.13268	18.3553	22.6794	10.9202	-0.304757	7.02172	7.91065	4.98902	8.94384	4.27856	16.8247	7.7111	11.1139	5.74733
24	3.24834	8.09557	1.36976	8.27118	-5.03621	21.6213	-3.73611	16.3064	4.10165	5.97479	1.42795	5.70873	-4.66015	6.91573	19.3156	5.32895	-12.4666	24.5437	-7.18522	18.2489	-3.47798	6.59355	0.182625	7.01624	10.5082	6.09861	-7.18522	18.2489	22.0153	10.9446	0.182625	7.01624	8.30018	4.97853	9.30065	4.29673	17.2509	7.70827	11.573	5.72948
25	2.25495	8.07797	0.331422	8.23236	-5.79566	21.6633	-5.32324	16.1759	3.94706	5.9562	1.28051	5.71031	-4.78013	7.15397	19.1289	5.46805	-12.5411	24.4802	-7.23136	18.1377	-3.66297	6.6176	0.687151	7.01342	10.0642	6.13777	-7.23136	18.1377	21.3017	10.9673	0.687151	7.01342	8.67041	4.98579	9.6378	4.31946	17.6427	7.70497	12.0038	5.7168
26	1.2669	8.05818	-0.707549	8.19468	-6.59072	21.6889	-6.91021	16.0343	3.78197	5.93523	1.12498	5.70121	-4.87747	7.3659	18.8769	5.61474	-12.6375	24.387	-7.27585	18.0165	-3.82224	6.65045	1.20016	7.01468	9.63277	6.17979	-7.27585	18.0165	20.5484	10.9782	1.20016	7.01468	9.02161	5.00611	9.95747	4.34508	18.0029	7.70057	12.4076	5.70928
27	0.277668	8.04057	-1.74376	8.15547	-7.41288	21.6955	-8.48526	15.8818	3.61241	5.90567	0.970877	5.6854	-4.94992	7.55634	18.5705	5.76249	-12.7173	24.2801	-7.30059	17.9116	-3.95255	6.69179	1.71348	7.02237	9.20856	6.2278	-7.30059	17.9116	19.7731	10.9816	1.71348	7.02237	9.35817	5.04067	10.2634	4.37992	18.3356	7.69799	12.7867	5.70672
28	-0.704321	8.0207	-2.77356	8.11313	-8.25687	21.686	-10.0384	15.7199	3.44083	5.87709	0.819904	5.6626	-4.99231	7.73159	18.2206	5.90614	-12.7637	24.1884	-7.30475	17.8259	-4.05116	6.74193	2.21991	7.0394	8.79943	6.28247	-7.30475	17.8259	18.9877	10.978	2.21991	7.0394	9.68138	5.08137	10.5628	4.41514	18.6431	7.69622	13.1435	5.70875
29	-1.67717	8.00308	-3.7949	8.06642	-9.1223	21.6613	-11.561	15.5516	3.26825	5.843	0.671544	5.63096	-5.00073	7.89067	17.8379	6.0418	-12.7756	24.1117	-7.28845	17.7745	-4.11676	6.80142	2.71344	7.06863	8.41541	6.34189	-7.28845	17.7745	18.2011	10.966	2.71344	7.06863	10.0032	5.12621	10.857	4.4582	18.9279	7.69358	13.481	5.71481
30	-2.63632	7.98922	-4.80259	8.01697	-10.0078	21.6229	-13.0463	15.3807	3.10122	5.8102	0.52931	5.59447	-4.97276	8.03323	17.4323	6.16727	-12.7663	24.0257	-7.25609	17.7359	-4.14889	6.86958	3.18944	7.11258	8.06287	6.40147	-7.25609	17.7359	17.4222	10.9449	3.18944	7.11258	10.3229	5.17106	11.1453	4.50392	19.1927	7.68868	13.8017	5.72421
31	-3.57681	7.98474	-5.79162	7.96655	-10.912	21.5729	-14.4892	15.2122	2.94032	5.77816	0.399259	5.55858	-4.90702	8.15956	17.0124	6.28218	-12.7256	23.9414	-7.20137	17.7076	-4.1479	6.94526	3.64454	7.1732	7.74795	6.46315	-7.20137	17.7076	16.6583	10.9139	3.64454	7.1732	10.6446	5.21218	11.4304	4.55429	19.4401	7.6798	14.1081	5.73607
32	-4.50601	7.98858	-6.75935	7.91432	-11.8345	21.5137	-15.8867	15.0518	2.80063	5.76168	0.274244	5.52158	-4.80371	8.27071	16.5854	6.38806	-12.6745	23.8415	-7.1486	17.6707	-4.11482	7.02693	4.07659	7.25201	7.46941	6.52824	-7.1486	17.6707	15.9156	10.8716	4.07659	7.25201	10.9641	5.25184	11.7104	4.60523	19.672	7.66499	14.402	5.74945
33	-5.41628	7.99604	-7.70198	7.86156	-12.7787	21.4462	-17.2374	14.9054	2.66501	5.74452	0.160642	5.49022	-4.66622	8.36366	16.1565	6.4879	-12.5984	23.735	-7.07337	17.6263	-4.0511	7.11283	4.4846	7.35028	7.22964	6.59187	-7.07337	17.6263	15.1984	10.8163	4.4846	7.35028	11.279	5.29313	11.9826	4.66071	19.89	7.64221	14.6845	5.76343
34	-6.316	8.00943	-8.61917	7.81025	-13.7493	21.3702	-18.5414	14.7774	2.54135	5.73994	0.0562351	5.46297	-4.49879	8.43211	15.7302	6.5844	-12.5106	23.6439	-7.01712	17.5402	-3.95783	7.20082	4.86905	7.46879	7.02423	6.66259	-7.01712	17.5402	14.5095	10.7459	4.86905	7.46879	11.5823	5.33824	12.2439	4.72097	20.0946	7.60851	14.9564	5.77722
35	-7.20366	8.02252	-9.51175	7.76174	-14.7452	21.2906	-19.7986	14.6685	2.42869	5.74446	-0.045275	5.43728	-4.30472	8.47441	15.3106	6.6775	-12.4267	23.5067	-6.98299	17.4172	-3.83451	7.28788	5.23233	7.6071	6.86226	6.73325	-6.98299	17.4172	13.8525	10.6625	5.23233	7.6071	11.8726	5.39692	12.4909	4.78501	20.285	7.56075	15.2173	5.79036
36	-8.07989	8.03189	-10.3818	7.71614	-15.7554	21.2155	-21.0101	14.579	2.32019	5.75184	-0.146526	5.41589	-4.08843	8.49536	14.8998	6.76523	-12.3349	23.4046	-6.9716	17.2506	-3.67953	7.36923	5.57721	7.76343	6.73904	6.81033	-6.9716	17.2506	13.235	10.5757	5.57721	7.76343	12.1401	5.46318	12.7178	4.85618	20.4612	7.50048	15.4661	5.80265
37	-8.94869	8.04018	-11.2271	7.67021	-16.7688	21.1461	-22.1822	14.5124	2.2149	5.76266	-0.250801	5.4003	-3.85591	8.49876	14.4957	6.84717	-12.2139	23.323	-6.97318	17.0554	-3.4932	7.44011	5.90501	7.93527	6.65185	6.8959	-6.97318	17.0554	12.6675	10.4945	5.90501	7.93527	12.3766	5.54205	12.9224	4.9342	20.6238	7.43407	15.7007	5.81432
38	-9.80358	8.04099	-12.0561	7.6252	-17.7823	21.0792	-23.3233	14.474	2.10759	5.78142	-0.360531	5.39318	-3.61325	8.48469	14.093	6.92582	-12.0883	23.2379	-7.00305	16.8358	-3.27853	7.49721	6.2163	8.1201	6.61634	6.98093	-7.00305	16.8358	12.157	10.4207	6.2163	8.1201	12.5738	5.6393	13.1013	5.0305	20.7723	7.36636	15.918	5.82592
39	-10.641	8.03604	-12.8633	7.57811	-18.792	21.0129	-24.4484	14.4669	1.99494	5.80735	-0.479243	5.39091	-3.36551	8.45642	13.6816	7.0015	-11.9571	23.1477	-7.04753	16.6123	-3.03852	7.53899	6.51029	8.31436	6.63896	7.06725	-7.04753	16.6123	11.7102	10.3565	6.51029	8.31436	12.7268	5.7584	13.2507	5.15425	20.9042	7.3007	16.1129	5.83867
40	-11.4548	8.01957	-13.6478	7.52795	-19.7881	20.9432	-25.5721	14.4875	1.87289	5.83843	-0.607466	5.39615	-3.11459	8.4197	13.2551	7.07985	-11.8377	23.0347	-7.09272	16.3977	-2.7749	7.56682	6.79042	8.5167	6.73432	7.15698	-7.09272	16.3977	11.3383	10.3064	6.79042	8.5167	12.8368	5.90637	13.3558	5.32009	21.0172	7.2417	16.2799	5.85475
41	-12.2427	7.99465	-14.4036	7.47304	-20.7635	20.865	-26.7436	14.5705	1.73714	5.87103	-0.750938	5.40777	-2.86627	8.37487	12.7773	7.14542	-11.7069	22.9376	-7.13253	16.2074	-2.49047	7.58249	7.04273	8.71474	6.90636	7.25566	-7.13253	16.2074	11.0519	10.2752	7.04273	8.71474	12.8953	6.09999	13.4038	5.54095	21.1078	7.19446	16.409	5.87793
42	-12.9939	7.95934	-15.1266	7.41102	-21.712	20.7753	-27.9321	14.7065	1.5868	5.9086	-0.913775	5.42055	-2.6286	8.3246	12.2768	7.25403	-11.5931	22.8132	-7.19431	16.03	-2.1894	7.58875	7.28101	8.9161	7.1741	7.36308	-7.19431	16.03	10.8615	10.2698	7.28101	8.9161	12.8919	6.34994	13.3899	5.83605	21.1712	7.16418	16.4929	5.91464
43	-13.7044	7.91499	-15.8087	7.35343	-22.6262	20.6726	-29.0696	14.7436	1.41239	5.94711	-1.09294	5.44122	-2.41122	8.27343	11.8147	7.30428	-11.488	22.6873	-7.25104	15.877	-1.87697	7.58952	7.53785	9.10484	7.54278	7.48354	-7.25104	15.877	10.7786	10.2991	7.53785	9.10484	12.8141	6.66785	13.2943	6.20871	21.2017	7.15696	16.5258	5.971
44	-14.3712	7.86144	-16.4417	7.30276	-23.4989	20.5579	-30.2245	14.801	1.21533	5.98683	-1.29782	5.4634	-2.2257	8.22381	11.3338	7.33447	-11.3814	22.5786	-7.31518	15.7378	-1.56004	7.58965	7.78797	9.2675	8.01523	7.62895	-7.31518	15.7378	10.8147	10.3728	7.78797	9.2675	12.6476	7.05677	13.1012	6.66722	21.1921	7.17984	16.4943	6.05238
45	-14.9871	7.80757	-17.0206	7.26571	-24.3233	20.4363	-31.3759	14.842	0.993355	6.02814	-1.53163	5.48423	-2.08544	8.17737	10.8504	7.3374	-11.2775	22.4857	-7.37684	15.6201	-1.24768	7.59377	8.03452	9.41166	8.59798	7.80454	-7.37684	15.6201	10.9814	10.5005	8.03452	9.41166	12.3815	7.52516	12.7948	7.19628	21.1342	7.24075	16.3861	6.16555
46	-15.5491	7.76509	-17.535	7.25192	-25.0909	20.3166	-32.4856	14.8868	0.743114	6.06998	-1.7922	5.50612	-2.0044	8.13689	10.3831	7.34033	-11.1603	22.42	-7.43211	15.5256	-0.951666	7.60446	8.27519	9.53866	9.29264	8.01845	-7.43211	15.5256	11.291	10.6908	8.27519	9.53866	11.9967	8.05544	12.3676	7.7708	21.0193	7.34837	16.191	6.31813
47	-16.049	7.73923	-17.9737	7.26992	-25.7919	20.2087	-33.5128	14.9122	0.46644	6.1098	-2.08027	5.52945	-1.99671	8.10465	9.94798	7.33236	-11.0289	22.3859	-7.46775	15.4712	-0.68568	7.62341	8.50333	9.64344	10.1022	8.27196	-7.46775	15.4712	11.7565	10.9494	8.50333	9.64344	11.4765	8.62215	11.808	8.3449	20.8381	7.51026	15.8991	6.51273
48	-16.4755	7.73566	-18.3281	7.32571	-26.4167	20.123	-34.4885	14.9402	0.166356	6.14974	-2.39214	5.55101	-2.07653	8.08307	9.51321	7.31634	-10.8853	22.373	-7.48861	15.4538	-0.465166	7.65087	8.69646	9.72525	11.0386	8.56655	-7.48861	15.4538	12.3909	11.2775	8.69646	9.72525	10.8083	9.18651	11.1003	8.87216	20.5811	7.73071	15.4963	6.74617
49	-16.8203	7.76342	-18.5792	7.41884	-26.9584	20.0654	-35.4374	15.0024	-0.154786	6.18747	-2.72806	5.56591	-2.26192	8.06717	9.04523	7.26569	-10.6946	22.4151	-7.47544	15.4861	-0.306433	7.68558	8.82755	9.77418	12.0956	8.90525	-7.47544	15.4861	13.2068	11.6722	8.82755	9.77418	9.98034	9.71708	10.2211	9.31662	20.239	8.00909	14.9673	7.01045
50	-17.0671	7.82892	-18.7172	7.55111	-27.4064	20.0544	-36.3277	15.1265	-0.492572	6.22498	-3.0874	5.57191	-2.56141	8.06427	8.55485	7.24253	-10.4682	22.4944	-7.41694	15.5711	-0.224271	7.72581	8.87959	9.79433	13.2854	9.27977	-7.41694	15.5711	14.2153	12.1291	8.87959	9.79433	8.97859	10.1869	9.13646	9.65555	19.8009	8.33784	14.2993	7.29197
51	-17.1955	7.93721	-18.7236	7.72429	-27.7585	20.0436	-37.0682	15.2779	-0.848537	6.26022	-3.47559	5.56555	-3.02744	8.09142	8.10134	7.28591	-10.2003	22.5964	-7.30838	15.7143	-0.228581	7.77079	8.85218	9.80679	14.6133	9.68031	-7.30838	15.7143	15.4338	12.6465	8.85218	9.80679	7.78981	10.5794	7.81068	9.89066	19.2623	8.70386	13.4821	7.57428
52	-17.1959	8.09156	-18.5959	7.9394	-27.9862	20.0477	-37.6844	15.4997	-1.22486	6.29313	-3.89751	5.55151	-3.60902	8.26792	7.66164	7.36445	-9.86509	22.8075	-7.16205	15.9069	-0.32495	7.81928	8.72803	9.80611	16.0822	10.1058	-7.16205	15.9069	16.8666	13.1799	8.72803	9.80611	6.38441	10.8767	6.19813	10.045	18.6063	9.08932	12.503	7.84012
53	-17.0505	8.28519	-18.3155	8.18844	-28.0912	20.0303	-38.1664	15.7837	-1.62189	6.32041	-4.35784	5.53625	-4.33849	8.4313	7.24361	7.46133	-9.48744	23.078	-6.97825	16.1489	-0.514624	7.86658	8.50145	9.79256	17.7079	10.5362	-6.97825	16.1489	18.5202	13.7093	8.50145	9.79256	4.75621	11.0905	4.28027	10.1681	17.8217	9.47006	11.3521	8.07373
54	-16.7502	8.51906	-17.879	8.4612	-28.0275	20.0688	-38.497	16.1347	-2.04499	6.33814	-4.85245	5.52761	-5.08449	8.60586	6.85961	7.57203	-9.08661	23.3715	-6.75227	16.4294	-0.783607	7.91597	8.1704	9.76579	19.5031	10.9643	-6.75227	16.4294	20.3906	14.1986	8.1704	9.76579	2.90097	11.2085	2.04418	10.271	16.8956	9.8451	10.024	8.26463
55	-16.2922	8.79058	-17.2844	8.74798	-27.7795	20.1569	-38.6809	16.5088	-2.49517	6.34161	-5.37668	5.52704	-5.8902	8.64426	6.50447	7.67356	-8.65281	23.6948	-6.48325	16.7406	-1.12252	7.96123	7.73244	9.72507	21.4643	11.3826	-6.48325	16.7406	22.4916	14.6521	7.73244	9.72507	0.844355	11.2277	-0.445237	10.3449	15.8316	10.1776	8.51951	8.40728
56	-15.6719	9.08922	-16.5231	9.03326	-27.3425	20.2656	-38.6813	16.9215	-2.95997	6.33091	-5.9188	5.53162	-6.78969	8.64406	6.19687	7.76092	-8.17639	24.0199	-6.19505	17.0532	-1.51652	7.99772	7.19429	9.67207	23.5842	11.7806	-6.19505	17.0532	24.825	15.0625	7.19429	9.67207	-1.37605	11.1386	-3.10179	10.3483	14.6318	10.441	6.84881	8.50036
57	-14.8882	9.40198	-15.591	9.30674	-26.7078	20.3819	-38.478	17.3727	-3.43574	6.30361	-6.4624	5.54263	-7.7669	8.56951	5.94214	7.83078	-7.67687	24.3573	-5.9021	17.3571	-1.94383	8.02262	6.56516	9.60809	25.8466	12.1393	-5.9021	17.3571	27.3775	15.4035	6.56516	9.60809	-3.67491	10.9557	-5.77714	10.2504	13.2966	10.6222	5.0331	8.545
58	-13.936	9.71345	-14.4829	9.55802	-25.8717	20.4929	-38.0653	17.8455	-3.90437	6.26019	-6.98105	5.56126	-8.81731	8.42752	5.73283	7.87543	-7.18884	24.7091	-5.63773	17.6413	-2.37732	8.03213	5.85827	9.53418	28.2356	12.4363	-5.63773	17.6413	30.1296	15.6571	5.85827	9.53418	-5.94908	10.6933	-8.29968	10.0534	11.8354	10.712	3.10779	8.54238
59	-12.8161	10.0106	-13.2001	9.78236	-24.8365	20.5869	-37.4373	18.3252	-4.3435	6.20608	-7.45946	5.58477	-9.92922	8.21022	5.55748	7.88749	-6.71967	25.1035	-5.4256	17.8984	-2.78605	8.02034	5.09172	9.44991	30.7145	12.6648	-5.4256	17.8984	33.0524	15.8051	5.09172	9.44991	-8.07251	10.3685	-10.491	9.81346	10.2674	10.7075	1.12387	8.49363
60	-11.531	10.291	-11.7487	9.97168	-23.6121	20.651	-36.5763	18.8117	-4.74532	6.14363	-7.87962	5.60955	-11.0915	7.9127	5.41286	7.87439	-6.35002	25.5041	-5.29062	18.1414	-3.13845	7.98016	4.29171	9.35554	33.2632	12.7877	-5.29062	18.1414	36.1102	15.8333	4.29171	9.35554	-9.91015	10.0178	-12.2081	9.6116	8.62513	10.6118	-0.8541	8.40124
61	-10.0894	10.5392	-10.1426	10.123	-22.2119	20.6773	-35.4808	19.2979	-5.08425	6.07879	-8.22656	5.63425	-12.2904	7.5395	5.28907	7.84692	-6.14117	25.8775	-5.24473	18.3842	-3.40528	7.9068	3.48799	9.24816	35.8499	12.7694	-5.24473	18.3842	39.2622	15.7339	3.48799	9.24816	-11.3469	9.67527	-13.3659	9.52865	6.9546	10.434	-2.75258	8.27289
62	-8.50952	10.7524	-8.40104	10.2352	-20.6738	20.6172	-34.1815	19.7911	-5.35898	6.01548	-8.48921	5.65953	-13.5446	7.09445	5.15604	7.7777	-6.07675	26.2889	-5.28778	18.6472	-3.56175	7.8024	2.70452	9.11179	38.4158	12.6123	-5.28778	18.6472	42.4589	15.5027	2.70452	9.11179	-12.3101	9.36607	-13.943	9.59311	5.31117	10.1909	-4.49466	8.12951
63	-6.80771	10.9195	-6.55188	10.3075	-19.0136	20.4798	-32.6759	20.2816	-5.56172	5.95707	-8.66643	5.68522	-14.7625	6.77176	5.0201	7.66601	-6.18829	26.665	-5.41826	18.9441	-3.59242	7.67312	1.97569	8.94791	40.9229	12.2805	-5.41826	18.9441	45.6411	15.131	1.97569	8.94791	-12.7638	9.12177	-13.9746	9.76695	3.75075	9.90573	-6.00606	8.00284
64	-5.01483	11.0352	-4.62495	10.3392	-17.2375	20.303	-30.9563	20.7571	-5.69525	5.90599	-8.761	5.71072	-15.8604	6.46172	4.89943	7.53771	-6.41365	27.0779	-5.60299	19.2625	-3.49604	7.51891	1.3329	8.76505	43.2943	11.8136	-5.60299	19.2625	48.761	14.6232	1.3329	8.76505	-12.7253	8.94628	-13.5435	9.977	2.33766	9.6093	-7.2231	7.93018
65	-3.15916	11.0936	-2.65092	10.332	-15.3689	20.0941	-29.0364	21.2105	-5.76238	5.86783	-8.77854	5.73626	-16.865	6.17665	4.80105	7.39995	-6.69887	27.5003	-5.80727	19.5893	-3.27376	7.34767	0.793849	8.56516	45.4666	11.2698	-5.80727	19.5893	51.7876	14.011	0.793849	8.56516	-12.2573	8.82509	-12.7403	10.1268	1.1424	9.33956	-8.09914	7.94454
66	-1.26091	11.085	-0.652961	10.2829	-13.4332	19.8582	-26.9311	21.6352	-5.75986	5.84439	-8.73077	5.75849	-17.7387	5.9635	4.73349	7.26772	-7.05832	27.8065	-6.00897	19.9178	-2.93756	7.16323	0.367372	8.35034	47.4282	10.601	-6.00897	19.9178	54.6759	13.3119	0.367372	8.35034	-11.4516	8.71748	-11.6725	10.1778	0.2149	9.12646	-8.6075	8.06076
67	0.643446	11.0247	1.34158	10.1982	-11.4479	19.6143	-24.6622	22.0252	-5.69436	5.83799	-8.62771	5.77722	-18.4654	5.80581	4.70284	7.16053	-7.37352	28.0928	-6.18429	20.2115	-2.50482	6.96806	0.0513251	8.12159	49.091	9.99996	-6.18429	20.2115	57.3941	12.5511	0.0513251	8.12159	-10.3942	8.60103	-10.4166	10.1028	-0.40438	8.99158	-8.74272	8.26862
68	2.53663	10.9062	3.3143	10.074	-9.43482	19.3687	-22.248	22.3636	-5.56679	5.84059	-8.47005	5.78969	-19.0444	5.68702	4.72519	7.09336	-7.63708	28.2649	-6.32007	20.4484	-1.99722	6.76447	-0.169167	7.88328	50.4594	9.45599	-6.32007	20.4484	59.9142	11.7586	-0.169167	7.88328	-9.1783	8.45523	-9.04451	9.90636	-0.693148	8.9385	-8.51927	8.535
69	4.39557	10.7345	5.24252	9.91944	-7.41637	19.1235	-19.7192	22.6569	-5.3759	5.8391	-8.27865	5.79563	-19.478	5.60254	4.77756	7.13255	-7.82148	28.2768	-6.39973	20.6289	-1.44024	6.55613	-0.31153	7.63813	51.5229	9.00655	-6.39973	20.6289	62.2095	10.9699	-0.31153	7.63813	-7.86815	8.24739	-7.62176	9.61031	-0.649457	8.95243	-7.96709	8.81614
70	6.19739	10.535	7.11319	9.74087	-5.415	18.8769	-17.1302	22.8847	-5.14418	5.84335	-8.05631	5.79442	-19.7747	5.54876	4.88437	7.20378	-7.87181	28.2248	-6.41541	20.7557	-0.860275	6.35072	-0.412283	7.38754	52.2317	8.8158	-6.41541	20.7557	64.2554	10.2288	-0.412283	7.38754	-6.53588	7.97674	-6.20185	9.24228	-0.289489	9.0069	-7.13035	9.06602
71	7.93523	10.3028	8.90788	9.54923	-3.45142	18.6268	-14.5143	23.0453	-4.87456	5.85281	-7.81192	5.78502	-19.9354	5.5698	5.04764	7.21264	-7.84019	28.0048	-6.35465	20.8404	-0.284521	6.1563	-0.496726	7.13014	52.6331	8.79451	-6.35465	20.8404	66.0279	9.58671	-0.496726	7.13014	-5.2314	7.65532	-4.823	8.82811	0.35556	9.07041	-6.05803	9.24645
72	9.59322	10.0619	10.6126	9.34931	-1.53722	18.3825	-11.892	23.1467	-4.58192	5.86907	-7.5558	5.76975	-19.9477	5.66794	5.25194	7.21842	-7.68116	27.6984	-6.21192	20.8988	0.259213	5.97738	-0.584913	6.87358	52.6976	9.03608	-6.21192	20.8988	67.5069	9.09791	-0.584913	6.87358	-3.98442	7.29796	-3.5076	8.38659	1.24441	9.11182	-4.80362	9.33281
73	11.17	9.80862	12.2179	9.1486	0.320107	18.1541	-9.2958	23.1874	-4.28038	5.89452	-7.29468	5.74779	-19.8278	5.78883	5.48581	7.23942	-7.43237	27.34	-5.99059	20.9528	0.748683	5.82241	-0.69677	6.63043	52.4305	9.4699	-5.99059	20.9528	68.6813	8.81336	-0.69677	6.63043	-2.82204	6.92939	-2.27587	7.92133	2.33037	9.10489	-3.42169	9.31171
74	12.659	9.55542	13.7124	8.95352	2.1092	17.9409	-6.75621	23.1705	-3.97958	5.9295	-7.0325	5.72353	-19.5978	5.91248	5.7391	7.26208	-7.12867	26.9223	-5.70242	21.0165	1.1669	5.69981	-0.849583	6.40636	51.8532	10.0278	-5.70242	21.0165	69.5407	8.77387	-0.849583	6.40636	-1.75435	6.56712	-1.14166	7.45145	3.56229	9.03293	-1.96406	9.18157
75	14.0509	9.30141	15.0915	8.77433	3.81954	17.7413	-4.29996	23.1032	-3.69003	5.96911	-6.78031	5.69873	-19.278	6.03009	5.99411	7.29289	-6.79096	26.4977	-5.39598	21.0908	1.50176	5.61463	-1.04959	6.20426	50.9639	10.6598	-5.39598	21.0908	70.0766	8.99744	-1.04959	6.20426	-0.794927	6.21898	-0.115857	6.98881	4.8887	8.8889	-0.478122	8.95137
76	15.3466	9.04498	16.3558	8.59434	5.44307	17.5542	-1.95234	22.9928	-3.42266	6.01414	-6.54595	5.67883	-18.8877	6.13491	6.23655	7.33481	-6.45153	26.0791	-5.10235	21.1845	1.74652	5.56747	-1.29771	6.0241	49.7833	11.309	-5.10235	21.1845	70.2839	9.47358	-1.29771	6.0241	0.0645019	5.88924	0.787421	6.55341	6.26074	8.67444	0.99373	8.63711
77	16.5365	8.79167	17.4938	8.43401	6.97352	17.3792	0.26718	22.8463	-3.17968	6.06425	-6.33502	5.66756	-18.4469	6.22098	6.45542	7.38441	-6.15532	25.6785	-4.78495	21.2767	1.89913	5.55456	-1.59117	5.86343	48.3248	11.9397	-4.78495	21.2767	70.161	10.1664	-1.59117	5.86343	0.808665	5.58444	1.57331	6.14487	7.63436	8.3988	2.4147	8.25954
78	17.6233	8.53634	18.52	8.27156	8.40697	17.2154	2.34432	22.6755	-2.9628	6.11854	-6.14934	5.67122	-17.9752	6.2827	6.63794	7.44153	-5.92125	25.3127	-4.55579	21.3596	1.9613	5.56882	-1.92167	5.71904	46.6099	12.5126	-4.55579	21.3596	69.7107	11.0215	-1.92167	5.71904	1.44436	5.31233	2.24248	5.76892	8.97204	8.0773	3.75493	7.84275
79	18.604	8.29426	19.4394	8.10765	9.74066	17.0611	4.27153	22.4919	-2.78178	6.17656	-5.99934	5.68539	-17.49	6.31809	6.76904	7.5115	-5.74582	25.0506	-4.44417	21.4156	1.93729	5.60139	-2.27575	5.58891	44.6323	12.991	-4.44417	21.4156	68.94	11.9762	-2.27575	5.58891	1.9743	5.08574	2.79835	5.42413	10.2435	7.72875	4.99277	7.41104
80	19.4841	8.05426	20.2463	7.95174	10.9711	16.9157	6.09893	22.3355	-2.62889	6.23552	-5.87582	5.7153	-17.005	6.33179	6.82547	7.63028	-5.72687	24.7827	-4.40531	21.4152	1.83327	5.64301	-2.62155	5.47119	42.4608	13.3565	-4.40531	21.4152	67.8582	12.9728	-2.62155	5.47119	2.39868	4.90408	3.24089	5.11374	11.4253	7.37261	6.11004	6.98858
81	20.2757	7.82129	20.9462	7.80395	12.0948	16.7818	7.69763	22.1901	-2.50993	6.29541	-5.78162	5.7559	-16.5315	6.33192	6.84303	7.7191	-5.89542	24.5259	-4.49738	21.3459	1.65734	5.68499	-2.97575	5.38243	40.1347	13.599	-4.49738	21.3459	66.4766	13.9656	-2.97575	5.38243	2.72284	4.77379	3.57695	4.8314	12.4999	7.02766	7.09425	6.59725
82	20.9719	7.61482	21.5407	7.66268	13.11	16.6632	9.09147	22.0322	-2.4302	6.35124	-5.71135	5.80607	-16.08	6.32329	6.81046	7.78877	-6.21019	24.3699	-4.72925	21.2107	1.41874	5.72166	-3.32422	5.31461	37.6316	13.688	-4.72925	21.2107	64.8098	14.9148	-3.32422	5.31461	2.94426	4.67049	3.8075	4.58275	13.4554	6.71231	7.94258	6.25477
83	21.5773	7.42646	22.0326	7.5347	14.0157	16.5624	10.3146	21.8891	-2.38326	6.40403	-5.66377	5.86283	-15.659	6.30658	6.71821	7.86212	-6.73349	24.2481	-5.13831	21.0147	1.12614	5.75308	-3.65151	5.27269	35.0085	13.6254	-5.13831	21.0147	62.8756	15.7834	-3.65151	5.27269	3.06669	4.59252	3.95195	4.36902	14.2851	6.44321	8.65499	5.97578
84	22.0995	7.25615	22.4158	7.42939	14.8086	16.4804	11.3633	21.7523	-2.37168	6.45022	-5.6373	5.9234	-15.2719	6.28456	6.56979	7.93016	-7.47493	24.1641	-5.69162	20.7769	0.787539	5.78377	-3.95039	5.25969	32.3027	13.4036	-5.69162	20.7769	60.6928	16.5406	-3.95039	5.25969	3.11171	4.56428	4.00508	4.19462	14.9854	6.2327	9.23332	5.77009
85	22.5433	7.10414	22.6985	7.34414	15.4824	16.4187	12.2443	21.6263	-2.38675	6.49025	-5.6305	5.98675	-14.9172	6.26426	6.36597	7.99297	-8.46204	24.0723	-6.42061	20.5083	0.410628	5.81898	-4.21273	5.2812	29.5587	13.0369	-6.42061	20.5083	58.2796	17.1656	-4.21273	5.2812	3.0731	4.576	3.97268	4.05711	15.5538	6.08857	9.68208	5.6411
86	22.9046	6.98381	22.8789	7.2835	16.0276	16.3797	12.9605	21.5105	-2.43111	6.52132	-5.63852	6.05189	-14.5902	6.25324	6.11092	8.04612	-9.63148	24.0454	-7.29522	20.2117	0.00276414	5.86378	-4.43396	5.34072	26.7843	12.5101	-7.29522	20.2117	55.6537	17.6466	-4.43396	5.34072	2.96688	4.61511	3.87031	3.95803	15.9883	6.01515	10.007	5.58534
87	23.1898	6.88621	22.9667	7.24826	16.4308	16.3686	13.5168	21.404	-2.49167	6.5435	-5.65618	6.12027	-14.2828	6.25832	5.81084	8.08682	-11.0181	23.9602	-8.30747	19.888	-0.429686	5.92391	-4.61229	5.43943	24.0483	11.8596	-8.30747	19.888	52.8324	17.9801	-4.61229	5.43943	2.81132	4.67197	3.7067	3.89822	16.2866	6.01491	10.2143	5.59252
88	23.3954	6.8186	22.9749	7.23661	16.6791	16.3961	13.9195	21.3046	-2.56283	6.55667	-5.67586	6.19342	-13.9864	6.28507	5.4745	8.11408	-12.5697	23.8347	-9.42591	19.5399	-0.880693	6.00456	-4.74875	5.57548	21.3831	11.0884	-9.42591	19.5399	49.8349	18.1698	-4.74875	5.57548	2.62932	4.74086	3.50367	3.8826	16.4455	6.09015	10.3106	5.6467
89	23.5215	6.78847	22.9113	7.25123	16.7763	16.4704	14.1769	21.2089	-2.63744	6.56049	-5.68903	6.27542	-13.6973	6.3345	5.11181	8.1294	-14.2282	23.6724	-10.5869	19.1773	-1.34118	6.10409	-4.84583	5.74422	18.8258	10.2118	-10.5869	19.1773	46.6939	18.2034	-4.84583	5.74422	2.44022	4.82246	3.26236	3.89589	16.4656	6.2377	10.3026	5.72814
90	23.5791	6.78355	22.7955	7.28742	16.7344	16.5844	14.2996	21.1126	-2.71025	6.55414	-5.68749	6.36592	-13.4128	6.40309	4.73302	8.13513	-15.9112	23.5061	-11.7503	18.7985	-1.80066	6.21505	-4.90688	5.93988	16.4302	9.27253	-11.7503	18.7985	43.4531	18.0511	-4.90688	5.93988	2.23862	4.89035	3.01011	3.93374	16.3532	6.44076	10.1978	5.81625
91	23.562	6.80244	22.6403	7.3408	16.5573	16.7224	14.3009	21.0132	-2.77127	6.54288	-5.66297	6.46314	-13.1263	6.48223	4.34844	8.13363	-17.5334	23.3394	-12.8276	18.4209	-2.24963	6.33373	-4.93547	6.15713	14.2453	8.32448	-12.8276	18.4209	40.1544	17.6936	-4.93547	6.15713	2.03204	4.95351	2.76357	3.98538	16.1155	6.67522	10.0054	5.89161
92	23.477	6.84122	22.4591	7.40494	16.233	16.8665	14.1872	20.9056	-2.81074	6.52993	-5.6093	6.56166	-12.8282	6.55827	3.97225	8.11836	-18.9793	23.2201	-13.7436	18.0569	-2.68093	6.46049	-4.93961	6.38965	12.2968	7.41213	-13.7436	18.0569	36.8318	17.1431	-4.93961	6.38965	1.82221	5.00161	2.5377	4.05627	15.7577	6.92007	9.73562	5.93925
93	23.3386	6.88475	22.2606	7.47321	15.7427	17.0084	14.0091	20.8097	-2.81343	6.51992	-5.5182	6.65399	-12.5073	6.6181	3.60133	8.10849	-20.1891	23.0998	-14.4109	17.7153	-3.08963	6.59575	-4.91831	6.63059	10.6387	6.61872	-14.4109	17.7153	33.5163	16.4296	-4.91831	6.63059	1.61678	5.04558	2.35314	4.14457	15.285	7.15808	9.40284	5.95437
94	23.158	6.92291	22.051	7.54444	15.0868	17.1533	13.8118	20.719	-2.76791	6.51645	-5.38281	6.73753	-12.1609	6.65905	3.23479	8.11343	-21.1073	22.9403	-14.7945	17.4264	-3.46744	6.7376	-4.87608	6.86453	9.29788	6.01275	-14.7945	17.4264	30.2507	15.5955	-4.87608	6.86453	1.41346	5.10242	2.21352	4.24649	14.7068	7.37512	9.02789	5.94127
95	22.9427	6.95794	21.8282	7.62416	14.2891	17.2901	13.6077	20.6251	-2.67254	6.52016	-5.19828	6.80856	-11.7944	6.6547	2.89245	8.12436	-21.6772	22.7909	-14.8519	17.2559	-3.80843	6.88708	-4.82577	7.08165	8.27492	5.6341	-14.8519	17.2559	27.099	14.6786	-4.82577	7.08165	1.22361	5.16802	2.11561	4.35109	14.0435	7.55114	8.63055	5.90739
96	22.7025	6.99268	21.5925	7.7071	13.3807	17.4169	13.4031	20.5323	-2.52597	6.52607	-4.96639	6.86599	-11.4099	6.6107	2.60361	8.13795	-21.8774	22.6726	-14.5982	17.2385	-4.105	7.03826	-4.77828	7.27783	7.57214	5.47636	-14.5982	17.2385	24.1302	13.7198	-4.77828	7.27783	1.05724	5.24114	2.02473	4.42922	13.323	7.66393	8.22742	5.86263
97	22.4436	7.03759	21.3387	7.79412	12.423	17.5334	13.2078	20.4469	-2.32578	6.53639	-4.69409	6.91095	-11.0248	6.57427	2.3978	8.15928	-21.7324	22.5977	-14.062	17.3899	-4.34572	7.16862	-4.73942	7.4511	7.17754	5.51821	-14.062	17.3899	21.4273	12.7766	-4.73942	7.4511	0.888597	5.3001	1.88842	4.48223	12.5802	7.70942	7.83298	5.81789
98	22.1682	7.09689	21.0647	7.88178	11.5275	17.6754	13.0213	20.3787	-2.07367	6.54513	-4.39064	6.94219	-10.6825	6.56772	2.30616	8.19218	-21.2915	22.5794	-13.3144	17.6813	-4.51568	7.27002	-4.71094	7.60212	7.0647	5.69852	-13.3144	17.6813	19.102	11.9328	-4.71094	7.60212	0.689172	5.34614	1.63145	4.49453	11.8604	7.70064	7.45636	5.78065
99	21.8716	7.17732	20.7735	7.96688	10.7051	17.8537	12.8471	20.3442	-1.77798	6.55094	-4.06351	6.95757	-10.3731	6.56564	2.3521	8.24693	-20.6085	22.6335	-12.4414	18.0703	-4.6298	7.33837	-4.68687	7.73575	7.19128	5.94058	-12.4414	18.0703	17.204	11.2778	-4.68687	7.73575	0.413481	5.38088	1.21965	4.50069	11.2004	7.64658	7.1017	5.75536
100	21.5612	7.28419	20.4814	8.05103	9.91844	18.0276	12.7055	20.3518	-1.44836	6.55665	-3.71541	6.95572	-10.0625	6.53856	2.54249	8.33888	-19.793	22.7332	-11.5563	18.4922	-4.71016	7.38135	-4.65266	7.85496	7.52662	6.18017	-11.5563	18.4922	15.7348	10.851	-4.65266	7.85496	0.032494	5.40002	0.684622	4.5198	10.6182	7.55337	6.77158	5.74681

## Sheet: Sprague_Geers_metrics
Trial No.	HIP flexion/extension				HIP adduction/abduction				HIP internal rotation/external rotation				KNEE flextion/extension				ANKLE dorsiflexion/plantarflexion
	M		P		M		P		M		P		M		P		M		P
	Right	Left	Right	Left	Right	Left	Right	Left	Right	Left	Right	Left	Right	Left	Right	Left	Right	Left	Right	Left
1	-0.482988	-0.462718	0.50356	0.543505	1.23674	0.817184	1.05202	0.378332	0.544822	0.467575	0.860001	0.232921	0.420071	0.113709	0.0477961	0.0554877	0.191892	0.117421	0.241085	0.133368
2	-0.967121	-0.994756	0.42189	0.477906	0.755203	1.1975	1.52372	0.456305	0.541142	0.469632	0.513142	0.241088	0.441609	0.103242	0.0666972	0.0551635	0.126585	0.102277	0.195139	0.123593
3	-0.364688	-0.398426	0.432061	0.527302	1.7716	1.70215	1.14812	0.481872	0.505523	0.543273	0.405089	0.190897	0.319461	0.0760341	0.0450292	0.0777893	0.157049	0.110081	0.136513	0.167544
4	-0.268118	-0.386578	0.326606	0.399792	2.05021	1.10907	0.718888	0.307098	0.578798	0.447295	0.645165	0.230292	0.456444	0.0969968	0.0642936	0.0807985	0.176803	0.0911832	0.187921	0.150043
5	-0.986159	-0.960456	0.382693	0.592725	1.14205	1.0501	1.19402	0.616157	0.574284	0.548716	1.12466	0.315531	0.318006	0.0753421	0.0414487	0.0509778	0.391243	0.0395914	0.263919	0.150247
6	-0.14414	0.0827034	0.351671	0.466539	1.16822	1.47198	1.27918	0.495857	0.562114	0.490741	0.515577	0.250499	0.440729	0.153577	0.0755699	0.0730459	0.145827	0.0600222	0.35741	0.13711
7	0.360857	-0.384439	0.489028	0.565496	1.83276	1.24972	0.997226	0.516917	0.49748	0.223003	1.29277	0.383018	0.333541	0.0661762	0.0649806	0.0647913	0.147884	0.164782	0.223141	0.152972
8	0.150823	0.279226	0.298807	0.439126	1.98495	1.36443	1.11854	0.503949	0.505882	0.199086	1.05767	0.178188	0.491435	0.0772721	0.0540186	0.0664037	0.137223	0.178173	0.206549	0.129436
9	-0.250981	-0.246048	0.537871	0.70116	2.48612	1.12964	0.593289	0.913397	0.267007	0.237036	0.0918383	0.321393	0.127177	0.0199357	0.0592592	0.0492263	0.519529	0.429439	0.848308	0.364673
10	-0.236656	-0.236336	0.507182	0.648878	2.08066	1.53781	0.543458	0.494881	0.36486	0.218945	0.178434	0.602245	0.166355	0.0538056	0.0482932	0.0890997	0.587932	0.182385	0.654043	0.364283
11	-0.230409	-0.252709	0.496545	0.75004	1.58966	1.53193	0.620558	0.579534	0.325812	0.19264	0.120464	0.835036	0.154305	-0.0118213	0.0539946	0.0731174	0.418765	0.173844	0.792601	0.416493
12	-0.198878	0.123582	0.490241	0.643433	3.8003	0.905107	0.311276	1.31777	0.383639	0.261284	0.19564	0.460115	0.151521	0.053202	0.0565783	0.0436223	0.579966	0.0312427	0.767943	0.433778
13	-0.425638	0.0395458	0.450294	0.64957	2.57078	1.36456	0.301376	0.691618	0.382233	0.260478	0.162149	0.320506	0.138503	0.0161186	0.0613795	0.0512958	0.543807	0.381652	0.558079	0.340369
14	-0.206443	-0.105972	0.576132	0.695258	2.13118	2.16051	0.814382	0.968674	0.299334	0.229644	0.128375	0.716596	0.133067	0.0456633	0.0567058	0.0688974	0.724089	0.15089	0.699356	0.389608
15	-0.104238	-0.218719	0.494747	0.605117	1.25764	1.01967	0.717526	1.00279	0.31213	0.361315	0.199144	0.228409	0.159561	0.0376716	0.0557151	0.0597894	0.34701	0.443035	0.841632	0.397589
16	-0.349063	-0.335179	0.571616	0.65748	1.87668	1.01044	0.664272	0.851641	0.310011	0.264886	0.099049	0.531308	0.156725	0.039961	0.0624949	0.0533762	0.488158	0.103529	0.704611	0.315965
17	-0.497126	-0.467428	0.491374	0.704762	1.49901	1.26314	0.597685	0.949489	0.232289	0.325172	0.0922709	0.343709	0.128648	0.00111434	0.0603302	0.0659706	0.410351	0.229608	0.705675	0.471179
18	-0.104948	-0.163712	0.585817	0.752555	1.32683	1.12437	0.600629	0.651643	0.165734	0.051199	0.130277	0.426947	0.125204	0.0381589	0.0567086	0.083496	0.435363	0.208716	0.700545	0.605319
19	-0.401915	-0.487603	0.485666	0.475753	1.61075	0.773392	0.787332	0.342015	0.349092	0.344237	0.142559	0.370601	0.158038	0.137346	0.0664215	0.115291	0.44625	0.380948	0.793616	0.427083
20	-0.211387	0.0264304	0.480266	0.667325	2.77736	1.55167	0.768086	1.05457	0.345314	0.268204	0.0731357	0.974286	0.170029	0.0367013	0.0613812	0.0681315	0.407013	0.0191883	0.663227	0.508644
21	-0.38221	-0.388986	0.464904	0.712725	3.10728	2.09237	0.574332	1.08558	0.346639	0.289366	0.13179	0.191336	0.145096	0.00217011	0.0586407	0.0581244	0.366586	0.397084	0.771604	0.271191
22	-0.434272	-0.447729	0.619121	0.746939	1.94656	1.11248	0.667271	0.82643	0.257746	0.0705347	0.179771	0.452893	0.148513	-0.016958	0.0696947	0.0725144	0.570403	0.231391	0.861066	0.368695
23	-0.376123	-0.396263	0.693282	0.775856	2.31699	1.30634	0.841054	0.971953	0.324629	0.401846	0.0695773	0.191075	0.126736	-0.00385197	0.0580935	0.0645437	0.242496	0.350018	0.899088	0.36923
24	-0.335954	-0.385051	0.606173	0.746459	2.43786	1.41517	0.567055	0.851205	0.268591	0.203254	0.0794061	0.883074	0.172499	0.0349055	0.0651361	0.0725285	0.602294	0.153792	0.615795	0.393805
25	-0.549087	-0.529455	0.288335	0.208673	2.93515	1.9414	0.740669	0.758822	-0.0349152	0.0956028	0.0969243	0.420482	0.0266712	-0.0431446	0.0261057	0.062523	0.325045	0.368796	0.417709	0.142504
26	-0.263826	-0.317901	0.268104	0.269369	1.53228	2.14903	1.18434	1.519	-0.137182	-0.169494	0.13016	1.17835	0.0447153	-0.0055961	0.0315698	0.0466009	0.533105	0.451213	0.718171	0.13675
27	-0.256267	-0.263625	0.407381	0.384638	3.38669	3.00138	0.665737	0.29765	-0.00568414	-0.062098	0.129988	0.689563	-0.0403852	-0.002093	0.0398854	0.037625	0.370433	0.520007	0.691779	0.207879
28	-0.564954	-0.533152	0.320111	0.247508	3.10161	2.22801	1.049	0.783469	-0.0702997	-0.038401	0.26674	0.835007	0.0415287	0.0268332	0.0314698	0.03766	0.276579	0.320606	0.587776	0.133043
29	-0.429996	-0.433521	0.29117	0.316368	1.96519	3.0315	0.914043	0.606276	0.00771658	0.120226	0.151039	0.766944	0.0241529	-0.0140357	0.0356461	0.0481188	0.333942	0.361644	0.547578	0.190864
30	-0.198129	-0.203025	0.242155	0.292014	1.3399	1.42749	1.15965	1.5338	-0.172518	-0.134954	0.202446	0.743675	0.0434517	-0.0125697	0.0378368	0.0348782	0.322806	0.499846	0.411986	0.118877
31	-0.110669	-0.156869	0.496503	0.280663	6.9442	2.27555	0.609116	1.36392	-0.177866	-0.176868	0.137343	0.456326	0.099993	-0.0407585	0.0362584	0.0541917	0.157238	0.151486	0.931961	0.165016
32	-0.427139	-0.58878	0.367583	0.481278	2.69462	2.86456	0.977552	1.50882	0.0720282	0.0569743	0.218329	1.18062	0.0380712	-0.0120435	0.0223644	0.0435892	0.452643	0.415547	0.540774	0.175907
33	-0.114874	-0.112049	0.160514	0.173779	2.85343	2.34302	0.591621	0.982068	0.0439265	0.0374337	0.131704	0.699444	0.0262049	0.0499461	0.0354184	0.0460416	0.229581	0.226309	0.53187	0.155949
34	-0.110419	-0.128481	0.192761	0.189467	1.07432	1.47719	0.919141	1.07619	0.16665	0.117384	0.165795	0.937539	0.0605025	0.0351973	0.0272849	0.0637306	0.248609	0.16959	0.499771	0.219346
35	-0.255665	-0.206814	0.116658	0.168631	0.716169	1.15872	0.880639	0.884559	0.455741	0.636233	0.551975	0.56327	0.00908937	0.0110209	0.0346499	0.0454365	0.264981	0.133406	0.401321	0.139652
36	-0.252654	-0.534613	0.186953	0.179224	0.774207	1.81739	1.0903	1.36036	0.179735	0.176969	0.171084	0.744458	0.0365344	0.00354803	0.0348356	0.0463206	0.244513	0.165859	0.44747	0.133503
37	-0.922405	-0.936092	0.19987	0.187412	1.27697	1.6199	0.886484	0.96713	0.104623	0.147797	0.19982	0.595284	0.0528015	0.0258113	0.027592	0.0540842	0.282737	0.160811	0.425035	0.17784
38	-0.245914	-0.290262	0.309238	0.172591	2.25666	2.92424	1.03863	0.843305	0.09707	0.465614	0.187126	0.833883	-0.0199636	-0.0402802	0.0430663	0.0630035	0.252696	0.217862	0.635287	0.159844
39	-0.531141	-0.583887	0.290025	0.263563	2.07769	2.53026	0.813699	1.54526	-0.122405	-0.202054	0.256462	1.34748	0.0510088	0.00233935	0.0280275	0.0439321	0.774568	0.271064	0.637952	0.189255
40	-0.644488	-0.690078	0.390791	0.309233	1.03361	2.08991	1.25069	0.722566	0.167177	0.0895016	0.219358	0.551309	0.0421073	-0.000305125	0.0391995	0.0517386	0.227141	0.161601	0.595527	0.165689
41	-0.611682	-0.671422	0.545203	0.236321	0.785383	3.44107	1.51049	1.01527	0.259688	0.136127	0.140799	0.573537	-0.0540288	-0.00290405	0.0417325	0.0473761	0.586875	0.45716	0.790786	0.187065
42	-0.365544	-0.329162	0.22388	0.263748	1.74762	2.15283	0.86697	0.803346	-0.189852	-0.215263	0.13349	0.544185	-0.0442281	-0.0231356	0.0401335	0.0497139	0.27516	0.270005	0.553151	0.185388
43	-0.482029	-0.451854	0.28387	0.340864	1.90819	4.16289	0.949295	1.25989	0.137481	0.161499	0.184759	1.12563	0.000195791	0.00409724	0.0434063	0.0521869	0.263893	0.333177	0.480005	0.217928
44	-0.300612	-0.318128	0.304254	0.278207	0.89283	3.55929	1.21024	0.693787	-0.0461046	0.116903	0.200231	0.579117	0.030686	0.0152398	0.035909	0.059365	0.258023	0.228571	0.646495	0.258182
45	-0.580856	-0.598318	0.316333	0.284459	2.21287	3.24798	0.276513	1.0384	0.0887453	0.174577	0.113621	0.432229	-0.0224581	-0.0257673	0.0372521	0.0407996	0.732756	0.414601	0.703251	0.115583
46	-0.185618	-0.193459	0.199496	0.172299	2.22277	1.18894	0.732826	1.031	0.0346015	0.103521	0.154852	0.540132	0.0513208	0.0258131	0.0485915	0.0577793	0.297773	0.188197	0.571726	0.198306
47	-0.214011	-0.201352	0.175013	0.146014	2.89437	1.61755	0.355677	0.9745	0.18785	0.147005	0.215841	0.8056	0.0201581	0.0113074	0.0293115	0.0578599	0.244261	0.127644	0.55818	0.201044
48	-0.267598	-0.249375	0.135427	0.141635	1.49479	1.94657	0.942483	0.727371	0.24544	0.500177	0.146367	0.681071	-0.0268345	-0.02356	0.0456968	0.065633	0.298952	0.127573	0.498705	0.180581
49	-0.223972	-0.223823	0.147668	0.170871	1.0626	1.56471	0.987219	0.969511	0.0402705	0.303987	0.19353	0.745842	0.0345216	0.0173336	0.0378639	0.0632814	0.211562	0.205127	0.411939	0.198638
50	-0.361581	-0.340098	0.180877	0.202004	2.04743	1.99034	0.617429	1.14613	0.211003	0.0181175	0.15704	0.95958	0.0233812	0.0299512	0.0447379	0.0676332	0.267068	0.182041	0.450741	0.249806
51	-0.377705	-0.336142	0.0547023	0.0634874	1.4883	3.054	0.12043	0.367633	-0.264999	-0.253151	0.397397	0.0852667	0.239858	0.474239	0.0531515	0.0517508	0.707325	1.32274	0.105044	0.0286852
52	-0.528234	-0.534301	0.131786	0.21427	5.21202	3.13036	0.401245	0.302475	-0.485717	-0.477144	0.795314	0.400004	0.168307	0.445609	0.0580906	0.0754671	0.685304	1.27556	0.140086	0.094514
53	-0.375825	-0.318272	0.0386584	0.050109	1.73146	2.26855	0.557819	0.571248	0.0779114	0.0123419	1.21985	0.437002	0.13879	0.543656	0.0526459	0.0712773	0.637304	1.18201	0.0650996	0.0925047
54	-0.442328	-0.424361	0.107359	0.144701	2.44253	2.19302	0.160881	0.229696	-0.126362	-0.190108	1.00317	0.368085	0.182977	0.431508	0.0581703	0.0552729	0.707647	1.25412	0.069012	0.082657
55	-0.581402	-0.510648	0.047062	0.146906	2.22256	2.58465	0.323516	0.16882	-0.224304	-0.236641	1.1814	0.302426	0.206072	0.4548	0.0593975	0.0575724	0.73872	1.24367	0.0808508	0.0675494
56	-0.323282	-0.383876	0.0479101	0.0676935	1.61129	3.25798	0.64709	0.311284	-0.26597	-0.247008	0.756185	0.265798	0.188645	0.481735	0.0470008	0.0490868	0.871509	1.20608	0.1047	0.0566526
57	-0.326029	-0.34709	0.181818	0.159945	2.85814	3.14893	0.159823	0.0957645	-0.228545	-0.2341	1.0425	0.319319	0.188539	0.494093	0.0528097	0.0457063	0.888653	1.19182	0.0972394	0.071656
58	-0.427245	-0.573775	0.145683	0.140122	2.92148	3.58238	0.56791	0.164147	-0.274776	-0.266775	1.20892	0.222825	0.206667	0.452574	0.0738116	0.0462947	0.785884	1.24598	0.0942435	0.0666529
59	-0.37536	-0.359271	0.165338	0.183897	2.47403	3.41361	0.269203	0.109422	-0.198789	-0.182766	0.986071	0.392347	0.145546	0.512528	0.0662517	0.0623298	0.731594	1.36805	0.138052	0.0868722
60	-0.4179	-0.173867	0.0175101	0.149456	4.06484	1.84467	0.626589	0.215567	-0.162487	-0.206257	1.26533	0.33917	0.113102	0.430584	0.0650119	0.0707462	0.765514	1.31998	0.128605	0.0914629
61	0.0393668	0.08561	0.128797	0.125782	1.7907	1.89512	0.30217	0.505476	-0.454585	-0.213199	1.16259	0.369037	0.0892594	0.39651	0.0681611	0.0995512	0.398211	1.08568	0.114785	0.0529066
62	-0.385075	-0.359048	0.0637563	0.10846	2.76621	2.17794	0.484948	0.618649	-0.164684	-0.123054	0.596851	0.320928	0.155875	0.369355	0.0634281	0.0697121	0.723296	1.27492	0.105293	0.0838725
63	0.099045	0.0819304	0.231096	0.139932	2.90464	3.08284	0.780371	0.0810907	-0.656239	-0.670599	0.821644	0.307332	0.13979	0.473016	0.0306458	0.0393953	0.576778	1.20023	0.0475319	0.0389316
64	-0.672259	-0.689235	0.081284	0.112324	3.2459	2.90718	0.547966	0.121668	-0.693643	-0.687806	0.843056	0.298815	0.210173	0.44657	0.0885851	0.0582118	0.760681	1.21557	0.11989	0.0763921
65	-0.315367	-0.32821	0.0396146	0.0918262	1.44174	2.22153	0.800567	0.182891	-0.670539	-0.624997	0.920473	0.207582	0.239702	0.431295	0.0619632	0.0609297	0.776949	1.2717	0.124456	0.0852397
66	0.0254775	-0.0686733	0.202788	0.181607	3.12865	2.35048	0.156282	0.023759	-0.322178	-0.354141	0.960849	0.21596	0.167184	0.563166	0.077301	0.0648626	0.735802	1.27507	0.118745	0.138864
67	-0.554745	-0.865892	0.210067	0.185789	3.99209	2.64189	0.506796	0.0397872	-0.0948501	0.24841	1.00994	0.2143	0.114285	0.424146	0.0632494	0.0600362	0.779051	1.11813	0.0543819	0.0592795
68	-0.522176	-0.530759	0.162915	0.156446	3.31649	2.62045	0.538545	0.0991069	-0.0914741	-0.120633	0.785168	0.257824	0.148873	0.459976	0.0643561	0.0803202	0.766485	1.28591	0.108661	0.0830642
69	0.0679509	0.00616424	0.0278026	0.156473	0.650934	0.73646	0.954722	0.418365	-0.0205832	-0.0458921	1.87658	1.08063	0.323585	0.294263	0.126869	0.0320117	0.323737	0.213088	0.431958	0.115603
70	0.134313	0.148138	0.0678973	0.244714	0.773457	0.724201	0.491358	0.23567	-0.156663	-0.238983	1.79756	0.854666	0.306453	0.326478	0.141581	0.050303	0.253043	0.359647	0.433803	0.153749
71	0.0632779	0.101033	0.0186709	0.131272	1.72893	0.805865	0.500659	0.386787	-0.0268276	-0.120024	1.93596	0.949201	0.366755	0.306485	0.129993	0.0488252	0.338939	0.29056	0.296007	0.119867
72	0.155566	0.179884	0.0417945	0.143421	0.703244	0.314967	0.27964	0.326637	-0.280729	-0.285206	1.6663	0.916268	0.370916	0.262914	0.147391	0.0424983	0.693144	0.311203	0.501762	0.108867
73	0.00146776	0.0354171	0.0531149	0.162653	0.002467	0.501799	0.958278	0.627391	0.0901201	0.156411	1.89886	1.21579	0.392456	0.241071	0.159107	0.0298709	0.437486	0.311847	0.520994	0.0457295
74	0.0576583	0.19682	0.0232892	0.126713	1.05877	0.537632	0.808331	0.312275	-0.0348202	-0.113676	1.90073	1.2582	0.395414	0.296025	0.115601	0.0402483	0.514354	0.309907	0.24083	0.0921648
75	0.0640615	0.126242	0.00727967	0.0914742	0.59254	0.247212	0.679205	0.233583	0.320126	0.288317	1.621	0.381348	0.354463	0.242071	0.127564	0.0612633	0.407633	0.264275	0.551508	0.154999
76	0.155754	0.165682	0.017508	0.0763427	0.384595	0.233602	0.361696	0.570718	-0.0181364	-0.0772127	1.73273	1.0121	0.390726	0.277576	0.110077	0.0702643	0.773208	0.358309	0.57266	0.160014
77	0.109485	0.117977	0.0301364	0.142952	0.771124	0.885733	0.623309	0.565975	0.0877988	-0.000658506	1.86831	0.948653	0.324582	0.276594	0.12667	0.0608547	0.723859	0.295074	0.484379	0.164143
78	0.129223	0.211949	0.0438322	0.209526	0.622323	1.02609	0.636614	0.204464	0.0165939	0.115688	1.31206	0.661547	0.305217	0.354356	0.104597	0.0804665	0.534196	0.572493	0.0853616	0.235231
79	0.0986486	0.134318	0.0393532	0.0977702	0.566132	0.52903	0.607929	0.297338	0.0175415	0.0240132	1.81847	1.30187	0.348716	0.259565	0.146429	0.070974	0.372371	0.318332	0.581879	0.157802
80	0.059084	0.143485	0.0621723	0.133215	0.439625	0.600417	0.947478	0.22747	-0.370677	-0.362918	1.90516	0.951627	0.36548	0.260083	0.115864	0.0670533	0.450595	0.378684	0.181402	0.134689
81	0.188588	0.236297	0.0391347	0.214842	0.665035	0.890206	0.846292	0.368252	0.0420324	-0.000164378	1.84406	1.3889	0.367303	0.232754	0.119886	0.0755823	0.489047	0.182514	0.351158	0.320088
82	0.0419273	0.144829	0.0398081	0.108784	0.693606	0.586788	0.629394	0.276542	-0.0848565	-0.0895668	1.89455	0.985764	0.343358	0.255617	0.178514	0.0748271	0.412003	0.147196	0.551352	0.175019
83	0.0281355	0.262335	0.0352516	0.0959566	0.111072	0.114242	0.647342	0.234209	0.220782	0.254858	1.89215	1.64218	0.377401	0.25201	0.196861	0.079651	0.437367	0.448851	0.625733	0.191603
84	0.113524	0.17292	0.0355636	0.0880565	0.442425	0.575771	0.774166	0.405678	0.068527	0.237295	1.87527	0.89619	0.359575	0.266384	0.09434	0.076033	0.665267	0.178605	0.594008	0.163486
85	0.113993	0.269434	0.0765839	0.184814	0.791209	0.62912	0.644528	0.600669	0.445749	0.851979	0.480317	0.354346	0.305087	-0.0379325	0.0350241	0.0425471	0.250665	0.0823447	0.0814733	0.0575685
86	0.0544367	0.21589	0.104281	0.200112	0.736569	0.503501	0.950808	0.609703	0.464861	0.392672	0.450715	0.44739	0.349704	-0.0518941	0.0227133	0.060807	0.299656	0.0541397	0.0560594	0.144809
87	0.0525291	0.10151	0.142284	0.225161	0.911678	0.58745	0.832998	0.404018	0.43542	0.390819	0.833964	0.588312	0.345947	-0.0532082	0.0482954	0.0495881	0.290515	0.0620306	0.10556	0.0658307
88	0.112882	0.141549	0.0818543	0.161172	0.706412	0.247116	0.918132	0.790916	0.41653	0.227927	0.830581	0.417815	0.381424	-0.0271306	0.0320886	0.0354672	0.311025	0.0792914	0.0712516	0.0477115
89	-0.0864145	0.0838786	0.115904	0.262027	0.914043	0.890901	0.586386	0.507778	0.374732	0.285503	0.314945	0.549409	0.272926	-0.0760612	0.0374393	0.0581518	0.271355	0.0525593	0.0867332	0.10677
90	-0.285423	-0.650378	0.178687	0.265899	0.891024	0.561696	0.674497	0.503278	0.438878	0.441411	0.707051	0.475054	0.279513	-0.053618	0.0405788	0.0366058	0.265112	0.0753736	0.092326	0.0571481
91	0.0753482	-0.545385	0.0892718	0.18725	1.13574	0.79527	0.938622	0.455878	0.47495	0.477285	0.794709	0.447069	0.34069	-0.057696	0.0415948	0.0649705	0.334026	0.0530901	0.0770817	0.117576
92	-0.019443	-0.494371	0.100774	0.207434	0.653359	0.669554	0.935349	0.410386	0.452374	0.499271	1.01608	0.414262	0.343135	-0.0656817	0.0491028	0.0601148	0.327012	0.0886881	0.0889019	0.122212
93	0.0861437	-0.450638	0.119377	0.211052	0.859698	0.529195	0.845319	0.635808	0.465056	0.395312	0.542767	0.406758	0.389866	-0.0662602	0.0341875	0.0697667	0.365589	0.0671971	0.0778474	0.125761
94	-0.0315671	-0.434835	0.108474	0.171181	0.983533	0.538024	0.755909	0.752108	0.489874	0.617153	0.463933	0.356741	0.29676	-0.0432306	0.0682482	0.0557759	0.274104	0.0301935	0.0777966	0.103313
95	-0.10498	-0.419362	0.142882	0.215087	1.41447	0.722409	0.778923	0.493632	0.482222	0.489632	1.32	0.484435	0.370198	-0.0482687	0.0493883	0.0640717	0.344376	0.149037	0.0671233	0.150216
96	-0.162486	-0.762912	0.194508	0.219401	0.985563	0.768906	1.09999	0.480095	0.4796	0.59245	0.815889	0.347977	0.329349	-0.043704	0.0556768	0.0522889	0.368815	0.0299578	0.114752	0.0992028
97	0.415608	0.0213562	0.345089	0.375744	-0.38344	0.389806	1.21157	1.14607	0.24935	0.325063	0.326936	1.63244	0.0612734	0.108461	0.0151374	0.050885	0.398532	0.212431	0.317498	0.286287
98	-0.943471	-0.978817	0.0756896	0.0351861	2.25385	2.47832	0.673345	0.492219	0.305412	0.0951328	1.86437	1.08667	0.411619	0.668659	0.0666843	0.0865611	0.715592	0.460873	0.282102	0.10534
99	-0.338885	-0.314277	0.102555	0.0519386	3.34807	2.51913	0.840548	0.600321	0.336283	0.331778	1.76364	1.70982	0.418652	0.75758	0.0755543	0.101187	0.638941	0.2843	0.426217	0.222159
100	-0.948332	-0.904503	0.0959205	0.0348429	2.19504	2.04673	0.748282	0.717204	0.269313	0.331808	1.88771	1.6103	0.388113	0.605597	0.063123	0.0864051	0.488519	0.245982	0.373399	0.166009
101	-0.0250406	0.0927882	0.154228	0.0521376	2.35085	2.12974	0.5668	0.701457	0.347546	0.38059	1.69632	1.07073	0.332561	0.548127	0.0252366	0.125717	0.268173	0.246439	0.386811	0.251013
102	-0.965179	-0.853654	0.0672963	0.0328921	2.18912	2.82671	0.517576	0.329138	0.223069	0.171629	1.70062	1.56885	0.444319	0.669252	0.097613	0.0498207	0.592001	0.575888	0.193276	0.104361
103	-0.0553324	-0.546786	0.188857	0.0513875	1.85431	1.26466	0.407541	0.785459	0.3161	0.33774	1.81917	1.44018	0.471635	0.598831	0.180771	0.18506	0.431212	0.0820234	0.58401	0.283718
104	0.206679	-0.408898	0.122987	0.144873	0.49384	2.73209	1.70772	0.743152	0.613251	0.498413	1.85044	0.326446	0.358154	0.362858	0.0362176	0.0952407	0.307388	0.229271	0.131878	0.345262
105	-0.0175658	-0.245616	0.116006	0.0914031	1.05408	2.29528	1.57799	1.06605	0.598384	0.52317	1.81089	0.182835	0.32528	0.406287	0.0426358	0.0935665	0.403187	0.0101048	0.241663	0.474214
106	0.0588824	-0.344716	0.0321359	0.0921388	0.95872	2.39696	1.63426	0.794782	0.646986	0.488108	1.26573	0.629558	0.400348	0.40608	0.0419777	0.0694026	0.613107	0.323183	0.223358	0.382397
107	0.0824449	-0.32101	0.0827642	0.151498	0.809207	2.04574	1.60234	1.13452	0.590272	0.537447	1.78163	0.69382	0.40147	0.402162	0.0271938	0.11229	0.310019	0.2838	0.278658	0.390047
108	0.0328842	-0.279112	0.137247	0.135732	2.77614	2.20055	1.37335	0.496651	0.617637	0.478685	1.57637	0.816491	0.371646	0.386411	0.0496864	0.11433	0.777098	0.399505	0.251565	0.717744
109	0.0128399	-0.406941	0.127616	0.138642	4.74114	1.01209	1.39924	0.932298	0.625097	0.417144	1.91664	0.199313	0.358089	0.326276	0.0378937	0.0825124	0.245137	0.142057	0.130215	0.333506
110	0.210805	-0.39424	0.322893	0.412994	0.593405	2.89175	1.6647	0.733549	0.518734	0.460428	1.84424	0.180121	0.399701	0.314658	0.0402897	0.0821147	0.268555	0.134117	0.133834	0.363072
111	0.142333	-0.497998	0.0468096	0.12332	1.03203	2.87805	1.46081	0.821736	0.618444	0.504532	1.64478	0.847113	0.423047	0.519741	0.0310384	0.100363	0.875801	0.161461	0.23326	0.440352
112	0.239069	0.150022	0.108721	0.0976019	0.169713	1.8164	1.49461	1.19099	0.634521	0.526709	1.57746	0.421705	0.428242	0.364738	0.0355476	0.0992172	0.437267	0.687854	0.292649	0.208709
113	0.177164	0.185036	0.0841966	0.102625	0.403799	2.91209	1.42229	1.07577	0.539826	0.584248	1.74465	0.50751	0.422123	0.481052	0.0469891	0.0825844	0.436723	0.209727	0.216511	0.429738
114	0.214428	0.214389	0.0597229	0.0717828	1.23878	3.5569	1.66594	0.732582	0.618763	0.494748	1.57767	0.500689	0.340307	0.365265	0.0408271	0.0819112	0.543405	0.213655	0.161612	0.403254
115	0.166692	0.165366	0.128237	0.14945	1.34343	2.24913	1.63959	0.851322	0.615515	0.470341	1.75647	0.108703	0.391805	0.365435	0.0402574	0.0868541	0.606059	0.0808865	0.219787	0.532778
116	0.0692032	0.0564779	0.0432484	0.0983746	1.78982	4.08619	1.86237	0.776589	0.615856	0.394199	1.68919	0.437985	0.427861	0.324275	0.0598756	0.0850539	0.548045	0.210897	0.311229	0.442403
117	0.129896	-0.365778	0.149722	0.159995	0.58034	2.34331	1.28029	0.609991	0.562002	0.475356	1.6991	0.429756	0.433646	0.351846	0.0401165	0.0968618	0.477756	0.151802	0.208502	0.586449
118	0.0181249	-0.366357	0.0401311	0.111459	1.24752	3.50901	1.61564	0.818712	0.87921	0.47322	1.74658	0.527234	0.450813	0.36891	0.0536592	0.0916381	0.764847	-0.044429	0.232041	0.511967
119	0.196005	0.135391	0.069394	0.106129	0.933999	2.61082	1.62004	0.621028	0.593125	0.466511	1.52993	0.432044	0.487369	0.393498	0.039869	0.0853185	0.558647	0.043056	0.162003	0.422308
120	0.188	0.161834	0.426072	0.199829	1.12939	3.17663	1.71397	0.374082	0.627384	0.456908	1.44326	0.528222	0.362867	0.344391	0.032548	0.102734	0.237781	-0.0261525	0.285583	0.503938
121	-0.031127	0.0465192	0.578348	0.0699234	0.800225	2.26163	1.83324	0.512485	0.835589	0.500601	1.74224	0.349398	0.110825	0.24611	0.173372	0.0914576	0.255889	0.157514	0.178965	0.513163
122	0.197039	0.259181	0.0213793	0.049505	0.452787	2.28286	1.54524	0.727668	0.582737	0.482363	1.80708	0.0932127	0.448866	0.434215	0.0582935	0.0946796	0.721901	0.258159	0.19682	0.503055
123	0.181248	0.192617	0.053336	0.120276	0.670276	2.25238	1.28534	0.617809	0.584788	0.447835	0.861319	0.861771	0.402234	0.426895	0.0337105	0.105898	0.338189	0.118607	0.277074	0.45994
124	0.218052	0.307727	0.28951	0.239874	2.78939	0.617527	1.22854	1.51499	0.508415	0.352819	1.1719	1.6765	-0.144794	-0.156701	0.0168395	0.0649386	0.214471	-0.21749	0.132265	0.0823996
125	0.155656	0.170288	0.296658	0.369647	2.1551	0.643409	0.9407	1.54187	0.390075	0.33066	0.558517	1.48233	-0.194968	-0.198454	0.0277875	0.0657629	0.153344	-0.307476	0.223427	0.0908076
126	-0.105737	-0.13736	0.596252	0.538566	2.50728	0.559051	0.970283	1.55947	0.821273	0.476342	0.854042	1.73668	-0.104065	-0.182988	0.0275527	0.0399894	0.134085	-0.217412	0.171837	0.0254812
127	0.0525133	0.0583666	0.519209	0.393804	2.52952	0.550684	0.958578	1.66847	0.507255	0.360259	1.43376	1.46902	-0.0887843	-0.205905	0.0268027	0.0538906	0.11698	-0.253312	0.177983	0.0605548
128	0.0104526	0.0460384	0.513606	0.359588	1.48995	0.92049	1.32609	1.52387	0.489374	0.345723	1.20326	1.60786	-0.0846266	-0.190064	0.0270186	0.0662914	0.112875	-0.293866	0.231555	0.108596
129	0.165971	0.262314	0.414304	0.44389	2.23177	1.22718	1.06127	1.62727	0.472305	0.410017	1.71331	1.28389	-0.0832833	-0.19401	0.0257758	0.0690642	0.105859	-0.272469	0.25805	0.105983
130	0.00408704	0.0911583	0.608566	0.458108	3.07939	0.502336	0.831782	1.61541	0.594775	0.419586	1.39764	1.5751	-0.0865602	-0.182252	0.025125	0.0433124	0.126652	-0.231432	0.199077	0.0367598
131	0.0446546	0.0611772	0.483502	0.426454	1.77629	0.821825	1.5353	1.56313	0.508647	0.31086	0.779436	1.75427	-0.278365	-0.216753	0.0205668	0.081615	0.110037	-0.278687	0.202405	0.07812
132	0.0674859	-0.0671506	0.506536	0.361542	3.3902	0.567115	1.13444	1.74651	0.558632	0.31564	0.339927	1.51006	-0.089996	-0.199365	0.0310586	0.0616436	0.195929	-0.287436	0.287316	0.0896538
133	-0.0899218	-0.0358066	0.679013	0.627177	4.87225	0.301347	0.664803	1.86498	0.520328	0.467944	1.28854	1.63065	-0.259002	-0.213482	0.0255089	0.0537038	0.184143	-0.252117	0.195264	0.0576558
134	0.174234	0.19858	0.551352	0.365835	2.46157	1.14822	0.272972	1.66983	0.593615	0.428025	1.55277	1.48142	-0.191938	-0.207338	0.0213693	0.0751432	0.182294	-0.239537	0.191589	0.0728919
135	0.194745	0.188038	0.143397	0.166537	2.12921	0.0792523	0.959129	1.02713	0.539366	0.302768	1.01218	1.43967	-0.159327	-0.19101	0.0255736	0.0758924	0.18274	-0.2455	0.143266	0.0751714
136	0.155257	0.148673	0.420618	0.346692	3.47528	0.479269	0.484338	1.6214	0.517167	0.381732	0.256279	1.35458	-0.164003	-0.215905	0.0249148	0.0643669	0.187723	-0.217329	0.172868	0.0474306
137	0.101388	0.1645	0.50863	0.423817	1.96857	0.43664	0.497377	1.59865	0.462828	0.405159	1.11439	1.44723	-0.111977	-0.210927	0.022313	0.0733714	0.189161	-0.236952	0.16724	0.101897
138	0.321536	0.427789	0.536326	0.360421	2.17405	0.980764	0.710177	1.46576	0.48259	0.332956	0.4972	1.66495	-0.190664	-0.192462	0.0245566	0.0698845	0.120231	-0.228891	0.189417	0.0626293
139	0.176293	0.195152	0.302468	0.277204	3.81551	0.660279	0.732781	1.54562	0.523872	0.357218	1.41331	1.63816	-0.17782	-0.193022	0.0277718	0.0767842	0.106951	-0.285699	0.261007	0.10304
140	-0.00436774	-0.0641933	0.547933	0.424882	1.92824	0.76756	1.20759	1.64895	0.563598	0.441042	1.36521	1.51434	-0.200143	-0.208847	0.0269233	0.0697276	0.166142	-0.250087	0.251491	0.0441723
141	0.149001	0.165873	0.484054	0.404719	2.23023	0.713291	0.675704	1.48686	0.4923	0.395082	1.22545	1.3637	-0.0838952	-0.228647	0.0261793	0.0618277	0.119575	-0.227281	0.227831	0.0739702
142	0.027772	0.0624914	0.36973	0.287357	2.5492	1.1799	0.335715	1.34886	0.446668	0.161777	0.108216	1.75606	-0.184046	-0.178208	0.0245596	0.071805	0.113312	-0.292033	0.228056	0.119687
143	0.103364	0.154957	0.451481	0.33147	1.54655	0.57672	1.1478	1.52387	0.464513	0.295086	1.64951	1.72629	-0.193332	-0.173019	0.0295139	0.071056	0.289154	-0.201745	0.206379	0.0861925
144	-0.26481	-0.2571	0.666134	0.529433	2.38072	0.526089	1.57012	1.84102	0.524105	0.314787	0.755651	1.86969	-0.100676	-0.210327	0.0300248	0.0681253	0.120166	-0.301537	0.247633	0.0879441
145	0.234706	-0.265145	0.360938	0.410936	2.94805	1.13663	0.358047	1.59129	0.580016	0.342483	0.479111	1.75659	-0.274861	-0.227183	0.0219656	0.0560317	0.197765	-0.250398	0.152801	0.0577513
146	-0.564694	-0.584113	0.746999	0.578215	1.52619	-0.0346185	0.91921	1.09263	0.125528	0.83222	1.68248	1.18698	0.0921307	-0.0301831	0.0365012	0.0255712	0.407161	0.17313	0.195234	0.0112771
147	-0.736502	-0.713741	0.825352	0.800806	1.74116	3.53371	0.729017	1.19412	0.472848	0.404091	1.28487	1.71973	0.0175626	-0.0666119	0.0414894	0.0547847	0.15056	0.153903	0.248026	0.0884515
148	0.0176533	0.0726838	0.909651	0.848218	1.94286	2.95693	1.08077	0.676444	0.508156	0.0792244	1.12742	1.71794	-0.0167001	-0.0688366	0.0492749	0.0677887	0.228065	0.158044	0.23604	0.091231
149	-0.707154	-0.794719	0.754263	0.761401	0.956733	2.75888	1.34538	0.325165	0.352725	0.1203	0.544982	1.7585	-0.0124723	-0.0639245	0.0351787	0.0667267	0.245051	0.174344	0.135067	0.0656188
150	-0.855341	-0.722493	0.712547	0.639485	1.17142	2.16455	0.664322	0.629715	0.460782	0.0451367	0.743333	1.5477	-0.00069939	-0.0867515	0.0660338	0.0398294	0.343872	0.305645	0.187248	0.0712465
151	-0.28318	-0.288414	0.866191	0.862529	1.09472	2.07919	0.927041	1.05273	0.533281	0.0420552	1.33802	1.61932	-0.0325287	-0.0752753	0.0686853	0.0485796	0.249309	0.140958	0.169123	0.0730966
152	0.0488128	0.0850537	0.609088	0.703996	2.40958	1.72555	0.790211	0.716485	0.443411	0.0882373	1.25342	1.87677	-0.0210719	-0.0114433	0.0372251	0.0637237	0.160506	0.133114	0.195219	0.111564
153	0.0865837	0.0902458	0.951822	0.886465	1.92883	2.21411	0.851418	1.0621	0.561451	0.46243	1.35972	1.81906	-0.00951242	-0.0659389	0.0583465	0.0533831	0.221677	0.159114	0.172599	0.0760317
154	-0.733316	-0.797699	0.569076	0.734539	2.63505	2.14777	0.650855	0.720682	0.476196	0.0274133	0.40588	1.69141	-0.0410171	-0.0865062	0.0395908	0.0700497	0.130727	0.16899	0.143912	0.107419
155	-0.5741	-0.596794	0.615559	0.679773	1.82818	2.08269	0.771533	0.528612	0.401771	0.0135396	0.644368	1.77142	-0.0158616	-0.0758489	0.0685141	0.0521655	0.216264	0.228658	0.168375	0.0691965
156	-0.321302	-0.396396	0.721694	0.85279	1.82483	2.02847	0.929184	0.809897	0.235029	0.262124	1.36723	1.62645	-0.0532516	-0.0418648	0.04531	0.0694373	0.196016	0.173082	0.217364	0.118694
157	-0.25131	-0.217179	0.752219	0.797996	0.694422	2.28626	0.923031	0.937589	0.32615	0.0298563	0.385149	1.47074	-0.0407516	-0.0440504	0.0865006	0.0557161	0.246661	0.146167	0.1257	0.0874338
158	0.01915	0.154196	0.748096	0.782993	2.40453	2.31329	0.827547	0.562842	0.36388	0.305626	1.44459	1.72334	-0.0167482	-0.0767017	0.0544416	0.0608168	0.220711	0.131833	0.205914	0.0942191
159	0.0557589	0.0981297	0.717662	0.856926	2.70953	2.16342	1.06936	0.948104	0.310591	0.303568	1.68148	1.59715	-0.126621	-0.0642112	0.0807187	0.0615136	0.119164	0.140265	0.232734	0.0987555
160	-0.44378	-0.435752	0.761757	0.728576	1.97931	2.05834	0.536508	0.356892	0.305061	0.117104	0.264492	1.59057	-0.022031	-0.0993715	0.0662122	0.0720592	0.281351	0.16875	0.169949	0.0985081
161	-0.0937053	0.012857	0.780434	0.745023	1.41399	1.86987	0.885509	0.405264	0.338195	0.438501	1.36275	1.37969	-0.021453	-0.104785	0.0613091	0.0636514	0.213031	0.121354	0.198537	0.100107
162	-0.406462	-0.332008	0.937951	0.874705	1.67336	2.26595	1.03122	0.88088	0.381224	0.107264	1.51056	1.71406	-0.0479061	-0.0539648	0.0640823	0.0696222	0.122173	0.179461	0.252511	0.114042
163	-0.401894	-0.321277	0.793516	0.738172	1.67787	1.49012	1.05592	1.0387	0.519723	0.276783	1.34632	1.87346	-0.0126778	-0.0607856	0.0383553	0.0605958	0.188893	0.14329	0.186416	0.0948787
164	-0.349325	-0.462729	0.899731	0.832302	1.88967	2.16815	0.727148	0.827853	0.547441	0.0706771	0.827584	1.64914	-0.0312698	-0.0935492	0.0852916	0.0762429	0.270814	0.261357	0.240311	0.117349
165	-0.0483039	0.0880073	0.697713	0.73547	1.82229	1.72462	0.734131	0.632884	0.524811	0.232963	0.974099	1.67397	-0.0330267	-0.100596	0.0771662	0.084488	0.168852	0.194819	0.143161	0.123568
166	-0.301947	-0.375777	0.663658	0.710802	2.18662	1.73154	0.641227	0.740214	0.605593	0.387814	0.996986	1.70403	-0.0539822	-0.0901365	0.0885796	0.0729314	0.226321	0.144648	0.204535	0.096689
167	-0.831248	-0.75189	0.844665	0.80921	1.18503	1.62233	0.795143	0.709602	0.487982	0.334207	1.58658	1.57289	-0.0585787	-0.0789752	0.083209	0.0981255	0.226402	0.208101	0.20187	0.176067
168	-0.303979	-0.326979	0.0502607	0.0338874	2.58584	1.12703	0.491303	1.2045	0.897935	0.479963	0.473759	1.295	0.347893	0.127051	0.0240407	0.0429065	0.202566	-0.0923476	0.757133	0.227973
169	-0.337877	-0.307832	0.0494724	0.0150215	5.513	5.12725	0.391271	1.08811	0.889725	0.377194	1.72589	1.48155	0.331154	0.138759	0.0199299	0.0284197	0.148373	-0.000856932	0.167443	0.0736281
170	-0.179179	-0.32262	0.0896317	0.0257715	2.23151	2.87208	0.405622	1.03065	0.704968	0.392494	0.864098	1.58126	0.224046	0.15331	0.0309617	0.0384145	0.184528	-0.0566041	0.293763	0.126619
171	-0.296298	-0.403266	0.0737749	0.0393237	2.1236	1.59826	0.21913	0.710636	0.670485	0.37588	1.3562	1.21357	0.27778	0.145629	0.0214662	0.0256554	0.112152	-0.0199756	0.165347	0.13235
172	-0.208297	-0.203807	0.106717	0.0285475	4.1577	2.81483	0.282656	0.987272	0.674048	0.375926	1.38105	1.54078	0.30363	0.163998	0.0264322	0.022131	0.157136	0.0252743	0.282854	0.0812376
173	-0.10599	-0.262204	0.074442	0.03801	4.00313	2.84425	0.158137	1.38866	0.711158	0.40549	0.72536	1.33823	0.298593	0.148066	0.032165	0.0320915	0.187679	-0.0177166	0.275502	0.227405
174	-0.220238	-0.375353	0.041876	0.0138486	2.87268	6.19249	0.164912	0.38721	0.749756	0.366202	1.11785	1.24038	0.309559	0.135274	0.0214777	0.0291603	0.18039	0.0466241	0.188424	0.13334
175	-0.735436	-0.885097	0.117019	0.0718958	3.12111	5.10024	0.0954351	0.220036	0.657511	0.383846	1.69934	1.30837	0.457371	0.411922	0.022828	0.012355	0.206679	0.133551	0.595652	0.16358
176	-0.238703	-0.388309	0.0503958	0.0221619	2.68445	3.16011	0.250505	1.10308	0.731407	0.372906	1.09782	1.21764	0.368449	0.161533	0.0171496	0.0393574	0.155267	-0.0464625	0.535401	0.251343
177	-0.14973	-0.20306	0.0535424	0.0487105	2.80527	1.70184	0.32507	1.23758	0.69609	0.370264	0.999138	1.16007	0.299399	0.109484	0.0224277	0.0327505	0.160545	-0.0875997	0.410366	0.17568
178	-0.242104	-0.287711	0.0850802	0.0209882	1.66455	2.09911	0.947169	1.55988	0.554031	0.433546	0.947259	1.3914	0.254405	0.130671	0.0421461	0.0314686	0.190439	-0.124163	0.94367	0.148483
179	-0.319593	-0.38563	0.0576386	0.0209538	4.48869	3.30426	0.335348	1.32261	0.714374	0.394014	1.42725	1.38311	0.319253	0.102053	0.0221897	0.0280916	0.157796	-0.0203567	0.228449	0.087068
180	-0.116199	-0.131558	0.0802935	0.0434605	1.35333	1.31905	0.396549	0.850264	0.696722	0.262206	1.34163	1.52207	0.235409	0.157033	0.0243979	0.0398793	0.198084	0.0393795	0.316	0.129262
181	0.117149	-0.036427	0.0952058	0.0357332	2.31082	1.59004	0.3494	0.946387	0.689283	0.293072	1.18517	1.02293	0.174887	0.131169	0.0281371	0.0319838	0.242566	0.0483059	0.295988	0.0901395
182	0.24077	0.209185	0.0597646	0.0268694	2.88273	2.92842	0.555413	1.11431	0.719796	0.319367	1.53151	1.35342	0.302235	0.139474	0.0225978	0.0346759	0.18846	-0.0523343	0.395343	0.102323
183	-0.108377	-0.172111	0.0780237	0.0713311	2.3281	1.4153	0.561684	0.971654	0.64652	0.309601	0.584443	1.44342	0.181893	0.11246	0.025705	0.0269293	0.138651	0.0375989	0.355101	0.0657147
184	-0.418667	-0.392164	0.085724	0.0158258	3.11958	3.18621	0.25818	0.823158	0.728121	0.305994	1.64523	1.64388	0.263573	0.141068	0.0309097	0.0328078	0.17636	-0.0535049	0.207897	0.123821
185	-0.735196	-0.766575	0.137813	0.0407407	3.04749	2.634	0.700404	1.12411	0.652353	0.312754	1.53439	1.41479	0.208491	-0.0714121	0.0498917	0.17861	0.176506	-0.33513	0.529555	0.4886
186	-0.359163	-0.329305	0.101965	0.018459	2.39354	1.80635	0.401666	1.3065	0.631251	0.311379	1.60498	1.58577	0.361384	0.191757	0.0245061	0.0336895	0.15955	0.0530889	0.548587	0.207392
187	0.0688678	0.15731	0.0593374	0.0285604	2.50012	2.4351	0.320986	0.94492	0.660515	0.304335	0.96094	1.22552	0.219662	0.12699	0.0253756	0.0417049	0.243555	-0.0907782	0.546245	0.177812
188	0.205893	-0.23038	0.431594	0.622542	0.760709	-0.0559929	0.0871401	1.80312	0.311422	0.39882	0.265804	0.784948	0.356552	-0.139241	0.079978	0.0503553	0.104249	-0.215252	0.916718	0.350148
189	0.288534	-0.297599	0.494432	0.648582	0.962811	0.207233	0.0411445	1.82518	-0.109634	-0.179325	0.323498	1.36922	0.347299	-0.0309146	0.0386102	0.0572976	0.203134	-0.322821	1.08198	0.330712
190	-0.379969	-0.357952	0.225221	0.50952	1.12502	0.317729	0.06188	1.89782	0.380244	0.26041	0.390556	1.17717	0.377325	-0.0597974	0.0806289	0.038583	0.147665	-0.205433	0.662796	0.222925
191	-0.466783	-0.48797	0.25043	0.313183	0.65108	-0.00976463	0.0645074	1.78758	0.438319	0.311996	0.468336	0.723678	0.324415	0.0449582	0.0747867	0.0453497	0.221585	-0.219892	0.910987	0.279167
192	-0.725813	-0.798306	0.337194	0.28848	0.0177314	-0.412501	0.371006	1.50862	0.429819	0.411407	0.273602	0.0460251	0.143678	0.0306165	0.0313041	0.0726815	0.293262	0.111317	0.248168	0.182836
193	-0.743565	-0.680557	0.24354	0.402868	-0.171669	-0.298041	0.107436	1.61766	0.346964	0.531602	0.288184	0.53932	0.184125	0.0543089	0.0251287	0.0671521	0.389117	0.0256111	0.265546	0.402204
194	-0.082925	0.088014	0.282588	0.172585	0.140465	-0.167097	0.400564	1.10535	0.463	0.486686	0.359904	0.762483	0.223093	0.234226	0.0458774	0.0660533	0.345192	0.25761	0.460267	0.331835
195	-0.505009	-0.546706	0.273805	0.347408	-0.120819	-0.129982	0.135614	1.52735	0.374577	0.431863	0.177156	0.281724	0.157896	0.112074	0.0351187	0.03626	0.227199	0.2443	0.39957	0.285403
196	-0.352461	-0.368798	0.286041	0.414184	-0.127751	-0.00823648	0.112914	1.46883	0.337861	0.45028	0.0487178	0.529956	0.115636	-0.0108332	0.0375404	0.0457033	0.414913	0.0519156	0.354489	0.2373
197	0.00762985	0.189161	0.194375	0.470438	0.0806356	-0.0907637	0.304688	1.63067	0.472712	0.483997	0.81805	0.275828	0.29002	0.0951057	0.0319317	0.0545993	0.792211	0.156659	0.351844	0.441435
198	-0.402709	-0.470225	0.216856	0.520697	0.00738714	0.0119308	0.0730635	1.63191	0.369683	0.306816	0.163489	0.429349	0.183162	0.077397	0.0326633	0.0477219	0.657919	0.158453	0.270078	0.338886
199	-0.958935	-0.885045	0.250981	0.337251	-0.127346	-0.206988	0.141843	1.59473	0.59053	0.378794	0.668586	0.44128	0.164097	0.0604193	0.0304777	0.0613923	0.611548	0.155653	0.478781	0.447228
200	-0.134265	-0.185556	0.420341	0.423071	-0.0593375	-0.10904	0.218751	1.5774	0.308439	0.465395	0.109214	0.613709	0.186978	0.140746	0.0252673	0.0680569	0.525748	0.112977	0.40718	0.422606
201	-0.121602	-0.224304	0.258778	0.347424	0.0120579	-0.186783	0.13663	1.57095	0.328568	0.3789	0.0761266	0.519287	0.13251	0.0230808	0.0444514	0.0485088	0.408561	0.0295877	0.497946	0.380695
202	-0.0579791	0.161751	0.381317	0.352956	-0.0948792	-0.163589	0.238192	1.58201	0.470679	0.475869	0.369344	0.834592	0.179309	0.0925473	0.0437584	0.0529828	0.239712	0.112585	0.52048	0.351601
203	-0.109196	0.0749086	0.21867	0.555792	-0.189443	-0.304845	0.203063	1.49232	0.58536	0.335198	1.62284	0.350942	0.0935517	0.0275514	0.109157	0.117306	0.368847	0.355893	0.619473	0.837255
204	-0.559536	-0.593202	0.26642	0.341805	0.109077	-0.317897	0.218869	1.55579	0.459996	0.454177	0.893805	0.212088	0.274407	0.149373	0.0279649	0.0174333	0.48555	0.0885121	0.164949	0.137203
205	-0.745918	-0.784322	0.113344	0.328698	0.0420954	-0.17885	0.143289	1.27975	0.35986	0.357756	0.143798	0.685062	0.104474	0.194007	0.0525766	0.123973	0.436692	0.00993438	0.412721	0.493061
206	-0.774673	-0.792466	0.178697	0.427143	-0.147112	-0.323473	0.174508	1.39263	0.336348	0.418159	0.156373	0.522222	0.267947	0.0389168	0.0501923	0.0950192	0.409355	0.445969	0.616324	0.35134
207	0.169146	0.268261	0.347198	0.377749	0.0680234	-0.264617	0.145862	1.4763	0.269308	0.395298	0.117159	0.426407	0.163766	0.0461038	0.0811713	0.0190364	0.65501	-0.06105	0.740754	0.51459
208	-0.904772	-0.990974	0.192334	0.377713	-0.112076	-0.176759	0.134079	1.5964	0.398097	0.398738	0.135352	0.345372	0.168873	0.0946746	0.177737	0.0573161	0.497967	0.297426	0.579991	0.483327
209	-0.204683	-0.273571	0.384307	0.553466	-0.146165	-0.20295	0.125663	1.60011	0.447677	0.279697	0.304687	0.307049	0.160923	0.0895967	0.0784936	0.10307	0.566669	0.356116	0.564295	0.275147
210	-0.492605	-0.473503	0.372577	0.417887	0.00969693	-0.127955	0.0921778	1.49656	0.357033	0.36201	0.0997721	0.28953	0.125416	0.0270055	0.0597873	0.041599	0.496419	0.0252138	0.537453	0.578352
211	-0.402485	-0.45749	0.457068	0.315336	-0.164758	-0.179515	0.319619	1.5709	0.473824	0.400379	0.284335	0.387275	0.191379	0.0771223	0.139628	0.0563892	0.773446	0.194015	0.698513	0.736739
212	-0.481115	-0.43806	0.694142	0.843429	0.000158405	-0.15442	0.129087	1.63875	0.252231	0.387788	0.1413	0.595531	0.12933	0.0869503	0.37504	0.396238	0.380129	0.190062	0.881898	1.03827
213	-0.166358	-0.230026	0.256694	0.38648	-0.110773	-0.188093	0.190227	1.58962	0.403961	0.394799	0.122089	0.864853	0.0597055	0.023272	0.0107082	0.0408295	0.739743	0.0843887	0.388366	0.36821
214	-0.194812	-0.222958	0.996556	0.514252	-0.0890626	-0.119536	0.515685	1.39691	0.406596	0.33493	0.929717	0.306905	0.348966	-0.0751098	0.0596886	0.0442877	0.114506	-0.303589	0.93027	0.590665
215	-0.538758	-0.580187	0.907212	0.463444	-0.234348	-0.25187	0.280045	1.60261	0.388128	0.30198	0.79195	0.954249	0.113577	-0.0206696	0.148429	0.0484329	0.151895	-0.318657	0.453038	0.441091
216	-0.452849	-0.429389	0.0629848	0.00624452	0.604485	1.43555	1.12753	0.923463	0.155948	0.176539	0.8935	0.610918	0.34955	0.213402	0.0657332	0.054325	0.737846	0.00798049	0.164131	0.104631
217	-0.156952	0.192425	0.0677883	0.00651967	1.37329	1.90948	1.25027	1.18804	0.368557	0.564946	0.279755	1.32697	0.352267	0.221242	0.0586621	0.0650139	0.27682	0.115593	0.366866	0.126069
218	-0.447038	-0.467842	0.06772	0.0051052	1.10108	1.88786	0.749696	0.908079	0.449369	0.275359	0.959293	0.745646	0.369746	0.219455	0.0542355	0.0611645	0.386275	0.00789436	0.276855	0.164855
219	-0.261587	-0.236759	0.0783384	0.00277199	0.871927	1.04757	0.938649	0.996178	0.216272	0.0825958	0.605742	1.62044	0.304004	0.210792	0.0615166	0.0506265	0.13782	-0.0212323	0.276725	0.065829
220	-0.393985	-0.347926	0.0589382	0.00478838	1.01644	1.45901	1.24097	1.08473	0.383784	0.52142	0.80394	1.07051	0.32536	0.280773	0.0618725	0.0720266	0.26252	0.0077117	0.318946	0.104066
221	-0.102193	-0.17891	0.0423662	0.00840884	0.913801	1.24562	0.944136	0.985751	0.138842	0.742732	1.13501	0.474491	0.327758	0.184911	0.0537132	0.0557393	0.297871	-0.0381266	0.282762	0.115057
222	-0.262203	-0.257584	0.0487008	0.00885355	0.831729	0.967456	0.906923	0.629308	0.45385	-0.0962274	1.12776	0.593544	0.356633	0.2095	0.0794188	0.0631092	0.645687	-0.0871293	0.337625	0.0983138
223	-0.282537	-0.296251	0.0668043	0.00724893	0.864112	1.44638	1.33346	1.18617	0.582489	0.465725	0.404284	1.55867	0.324218	0.212291	0.0963829	0.0649496	0.493249	-0.033398	0.340477	0.0931333
224	-0.14057	-0.157112	0.0580762	0.00833071	0.361859	1.50947	1.23137	1.1061	0.316349	0.376998	0.82483	1.00098	0.311907	0.170984	0.0677171	0.0637684	0.358345	-0.101406	0.369116	0.0689217
225	-0.357147	-0.367157	0.0559947	0.0112716	0.895813	1.54637	1.22311	1.00255	0.329477	0.321122	0.42181	1.51296	0.323448	0.277761	0.0649293	0.0677868	0.239265	0.00278183	0.392052	0.088975
226	-0.179142	-0.426312	0.077746	0.00534921	0.913883	1.82233	1.19756	0.965678	0.413976	0.154836	0.909486	1.40066	0.306598	0.208886	0.0796986	0.0550502	0.316123	-0.140928	0.505422	0.115627
227	-0.621793	-0.451792	0.0651037	0.0111935	0.736113	1.79342	1.39915	0.43322	0.540547	0.156788	0.471741	0.981113	0.395086	0.167409	0.0754959	0.0627927	0.252952	-0.136617	0.404553	0.0969445
228	-0.169741	-0.123989	0.0683647	0.00793326	1.10522	1.73774	1.15232	0.926591	0.538236	0.384751	0.90106	1.46366	0.441447	0.295857	0.0828586	0.0962454	0.20699	0.0109228	0.423088	0.126421
229	-0.393932	-0.370671	0.0588106	0.0106564	0.988033	1.63874	1.27652	1.02175	0.301629	0.196774	0.396753	1.31776	0.35309	0.157065	0.0578675	0.0442195	0.790325	-0.0448211	0.251751	0.104145
230	0.155643	0.282655	0.201649	0.218316	1.51965	1.49322	0.724984	0.884532	0.412265	0.43	0.839452	0.805547	-0.0355355	0.0706513	0.0431651	0.041699	0.219843	0.145593	2.27017	0.143652
